# Supplementary material for: 2-(6-Methyl-2,3,4,9-tetra­hydro-1H-carbazol-1-yl­idene)propane­dinitrile
Source: Acta Crystallogr Sect E Struct Rep Online. 2011 Nov 12;67(Pt 12):o3270. doi: 10.1107/S160053681104654X (PMC3238928; doi:10.1107/S160053681104654X)
Supplement: Supplementary file 1 [file e-67-o3270-sup1.cif]

##############################################################################
#                                                                            #
# This CIF contains the data in a paper accepted for publication in          #
# Acta Crystallographica Section E. It conforms to the requirements of       #
# Notes for Authors for Acta Crystallographica Section E, and has been       #
# peer reviewed under the auspices of the IUCr Commission on Journals.       #
#                                                                            #
# Full details of the Crystallographic Information File format               #
# are given in the paper "The Crystallographic Information File (CIF):       #
# a New Standard Archive File for Crystallography" by S. R. Hall, F. H.      #
# Allen and I. D. Brown [Acta Cryst. (1991), A47, 655-685].                  #
#                                                                            #
# The current version of the core CIF dictionary is obtainable from          #
# ftp://ftp.iucr.org/pub/cif_core.dic.                                       #
#                                                                            #
# Software is freely available for graphical display of the structure(s)     #
# in this CIF. For information consult the CIF software page                 #
# http://www.iucr.org/resources/cif/software.                                #
#                                                                            #
# This file may be used for bona fide research purposes within the           #
# scientific community so long as proper attribution is given to the journal # 
# article from which it was obtained.                                        #
#                                                                            #
##############################################################################
data_global
_audit_creation_method     SHELXL-97
_journal_date_recd_electronic     2011-10-19
_journal_date_accepted     2011-11-04
_journal_name_full     'Acta Crystallographica, Section E'
_journal_year     2011
_journal_volume     67
_journal_issue     12
_journal_page_first     o3270
_journal_page_last     o3270
_journal_paper_category     QO
_journal_coeditor_code     BT5683
_publ_contact_author_name     ' M.N. Ponnuswamy '
_publ_contact_author_address
;   Centre of Advanced Study in Crystallography and Biophysics
    University of Madras
    Guindy Campus
    Chennai 600 025
    India
;
_publ_contact_author_email     'mnpsy2004@yahoo.com'
_publ_contact_author_fax     '+9144 22352494'
_publ_contact_author_phone     '+9144 22300122'
_publ_section_title
;
2-(6-Methyl-2,3,4,9-tetrahydro-1<i>H</i>-carbazol-1-ylidene)propanedinitrile
;
loop_
    _publ_author_name
    _publ_author_address
    'M. Sekar'
;
      Post Graduate and Research Department of Chemistry
      Sri Ramakrishna Mission Vidyalaya College of Arts and Science
      Coimbatore 641 020
      India
;
    'R. Velmurugan'
;
      Post Graduate and Research Department of Chemistry
      Sri Ramakrishna Mission Vidyalaya College of Arts and Science
      Coimbatore 641 020
      India
;
    'A. Chandramohan'
;
      Post Graduate and Research Department of Chemistry
      Sri Ramakrishna Mission Vidyalaya College of Arts and Science
      Coimbatore 641 020
      India
;
    'P. Ramesh'
;
      Centre of Advanced Study in Crystallography and Biophysics
      University of Madras
      Guindy Campus
      Chennai 600 025
      India
;
    'M. N. Ponnuswamy'
;
      Centre of Advanced Study in Crystallography and Biophysics
      University of Madras
      Guindy Campus
      Chennai 600 025
      India
;
data_I
_audit_creation_method     SHELXL-97
_chemical_name_systematic
;
2-(6-Methyl-2,3,4,9-tetrahydro-1<i>H</i>-carbazol-1-ylidene)propanedinitrile
;
_chemical_name_common
;
2-(6-Methyl-1,2,3,4-Tetrahydro-9H-carbazol-1-ylidene)propanedinitrile
;
_chemical_formula_moiety     'C16 H13 N3'
_chemical_formula_sum     'C16 H13 N3'
_chemical_formula_iupac     'C16 H13 N3'
_chemical_formula_weight     247.29
_chemical_melting_point     ?
_symmetry_cell_setting     triclinic
_symmetry_space_group_name_H-M     'P -1'
_symmetry_space_group_name_Hall     '-P 1'
loop_
    _symmetry_equiv_pos_as_xyz
    'x, y, z'
    '-x, -y, -z'
_cell_length_a     7.6396(9)
_cell_length_b     8.4381(8)
_cell_length_c     10.8967(13)
_cell_angle_alpha     88.395(6)
_cell_angle_beta     71.392(7)
_cell_angle_gamma     71.217(6)
_cell_volume     628.08(12)
_cell_formula_units_Z     2
_cell_measurement_reflns_used     1675
_cell_measurement_theta_min     1.98
_cell_measurement_theta_max     30.62
_cell_measurement_temperature     296(2)
_exptl_crystal_description     Block
_exptl_crystal_colour     Brown
_exptl_crystal_size_max     0.17
_exptl_crystal_size_mid     0.16
_exptl_crystal_size_min     0.15
_exptl_crystal_density_diffrn     1.308
_exptl_crystal_density_meas     ?
_exptl_crystal_density_method     'not measured'
_exptl_crystal_F_000     260
_exptl_absorpt_coefficient_mu     0.080
_exptl_absorpt_correction_type     multi-scan
_exptl_absorpt_process_details     '(SADABS; Bruker, 1998)'
_exptl_absorpt_correction_T_min     0.986
_exptl_absorpt_correction_T_max     0.988
_exptl_special_details
;
;
_diffrn_ambient_temperature     296(2)
_diffrn_radiation_type     MoK\a
_diffrn_radiation_wavelength     0.71073
_diffrn_radiation_source     'fine-focus sealed tube'
_diffrn_radiation_monochromator     graphite
_diffrn_measurement_device_type     'Bruker SMART APEX CCD detector'
_diffrn_measurement_method     '\w scans'
_diffrn_detector_area_resol_mean     ?
_diffrn_reflns_number     12507
_diffrn_reflns_av_R_equivalents     0.0259
_diffrn_reflns_av_sigmaI/netI     0.0271
_diffrn_reflns_theta_min     1.98
_diffrn_reflns_theta_max     30.62
_diffrn_reflns_theta_full     25.00
_diffrn_measured_fraction_theta_max     0.957
_diffrn_measured_fraction_theta_full     0.991
_diffrn_reflns_limit_h_min     -10
_diffrn_reflns_limit_h_max     10
_diffrn_reflns_limit_k_min     -12
_diffrn_reflns_limit_k_max     11
_diffrn_reflns_limit_l_min     -15
_diffrn_reflns_limit_l_max     15
_diffrn_standards_number     ?
_diffrn_standards_interval_count     ?
_diffrn_standards_interval_time     ?
_diffrn_standards_decay_%     ?
_refine_special_details
;
Refinement of <i>F</i>^2^ against ALL reflections. The weighted <i>R</i>-factor
<i>wR</i> and goodness of fit <i>S</i> are based on <i>F</i>^2^, conventional
<i>R</i>-factors <i>R</i> are based on <i>F</i>, with <i>F</i> set to zero for
negative <i>F</i>^2^. The threshold expression of <i>F</i>^2^ >
\s(<i>F</i>^2^) is used only for calculating <i>R</i>-factors(gt) <i>etc</i>.
and is not relevant to the choice of reflections for refinement.
<i>R</i>-factors based on <i>F</i>^2^ are statistically about twice as large
as those based on <i>F</i>, and <i>R</i>- factors based on ALL data will be
even larger.
;
_reflns_number_total     3692
_reflns_number_gt     2815
_reflns_threshold_expression     I>2\s(I)
_refine_ls_structure_factor_coef     Fsqd
_refine_ls_matrix_type     full
_refine_ls_R_factor_all     0.0654
_refine_ls_R_factor_gt     0.0501
_refine_ls_wR_factor_gt     0.1404
_refine_ls_wR_factor_ref     0.1541
_refine_ls_goodness_of_fit_ref     1.033
_refine_ls_restrained_S_all     1.033
_refine_ls_number_reflns     3692
_refine_ls_number_parameters     177
_refine_ls_number_restraints     0
_refine_ls_hydrogen_treatment     mixed
_refine_ls_weighting_scheme     calc
_refine_ls_weighting_details
         'calc w=1/[\s^2^(Fo^2^)+(0.0895P)^2^+0.0632P] where P=(Fo^2^+2Fc^2^)/3'
_atom_sites_solution_hydrogens     geom
_atom_sites_solution_primary     direct
_atom_sites_solution_secondary     difmap
_refine_ls_shift/su_max     0.000
_refine_ls_shift/su_mean     0.000
_refine_diff_density_max     0.316
_refine_diff_density_min     -0.187
_refine_ls_extinction_method     none
_refine_ls_extinction_coef     ?
loop_
    _atom_type_symbol
    _atom_type_description
    _atom_type_scat_dispersion_real
    _atom_type_scat_dispersion_imag
    _atom_type_scat_source
    'C' 'C' 0.0033 0.0016
                         'International Tables Vol C Tables 4.2.6.8 and 6.1.1.4'
    'H' 'H' 0.0000 0.0000
                         'International Tables Vol C Tables 4.2.6.8 and 6.1.1.4'
    'N' 'N' 0.0061 0.0033
                         'International Tables Vol C Tables 4.2.6.8 and 6.1.1.4'
_computing_data_collection     'SMART (Bruker, 1998)'
_computing_cell_refinement     'SAINT-Plus (Bruker, 1998)'
_computing_data_reduction     'SAINT-Plus (Bruker, 1998)'
_computing_structure_solution     'SHELXS97 (Sheldrick, 2008)'
_computing_structure_refinement     'SHELXL97 (Sheldrick, 2008)'
_computing_molecular_graphics     'ORTEP-3 (Farrugia, 1997)'
_computing_publication_material
                            'SHELXL97 (Sheldrick, 2008) and PLATON (Spek, 2009)'
loop_
    _atom_site_type_symbol
    _atom_site_label
    _atom_site_fract_x
    _atom_site_fract_y
    _atom_site_fract_z
    _atom_site_U_iso_or_equiv
    _atom_site_adp_type
    _atom_site_calc_flag
    _atom_site_refinement_flags
    _atom_site_occupancy
    _atom_site_symmetry_multiplicity
    _atom_site_disorder_assembly
    _atom_site_disorder_group
    N N1 0.19262(15) 1.14409(12) 0.48492(9) 0.0374(2) Uani d . 1 1 . .
    H H1 0.140(3) 1.251(3) 0.4900(18) 0.073(5) Uiso d . 1 1 . .
    C C2 0.16168(16) 1.03889(13) 0.58442(11) 0.0348(2) Uani d . 1 1 . .
    C C3 0.02788(16) 1.08208(13) 0.71382(10) 0.0352(2) Uani d . 1 1 . .
    C C4 0.04245(19) 0.94137(16) 0.80188(12) 0.0446(3) Uani d . 1 1 . .
    H H4A -0.0838 0.9623 0.8687 0.054 Uiso calc R 1 1 . .
    H H4B 0.1358 0.9420 0.8447 0.054 Uiso calc R 1 1 . .
    C C5 0.1046(2) 0.76799(16) 0.73322(13) 0.0480(3) Uani d . 1 1 . .
    H H5A 0.1234 0.6840 0.7947 0.058 Uiso calc R 1 1 . .
    H H5B 0.0007 0.7603 0.7033 0.058 Uiso calc R 1 1 . .
    C C6 0.29157(19) 0.73000(15) 0.61842(13) 0.0452(3) Uani d . 1 1 . .
    H H6A 0.4026 0.7046 0.6494 0.054 Uiso calc R 1 1 . .
    H H6B 0.3079 0.6323 0.5656 0.054 Uiso calc R 1 1 . .
    C C7 0.28556(17) 0.87609(14) 0.53817(11) 0.0370(2) Uani d . 1 1 . .
    C C8 0.39448(16) 0.88053(13) 0.40647(11) 0.0363(2) Uani d . 1 1 . .
    C C9 0.53599(18) 0.75647(15) 0.30953(12) 0.0429(3) Uani d . 1 1 . .
    H H9 0.5779 0.6452 0.3286 0.051 Uiso calc R 1 1 . .
    C C10 0.61190(18) 0.80110(15) 0.18626(12) 0.0430(3) Uani d . 1 1 . .
    C C11 0.54686(18) 0.97060(16) 0.15997(12) 0.0427(3) Uani d . 1 1 . .
    H H11 0.5987 0.9992 0.0763 0.051 Uiso calc R 1 1 . .
    C C12 0.41057(17) 1.09577(15) 0.25181(11) 0.0400(3) Uani d . 1 1 . .
    H H12 0.3713 1.2069 0.2319 0.048 Uiso calc R 1 1 . .
    C C13 0.33323(16) 1.04906(14) 0.37662(11) 0.0350(2) Uani d . 1 1 . .
    C C14 -0.10538(18) 1.23850(15) 0.76265(11) 0.0402(3) Uani d . 1 1 . .
    C C15 -0.1323(2) 1.38051(16) 0.68896(13) 0.0507(3) Uani d . 1 1 . .
    N N16 -0.1573(2) 1.49658(16) 0.63094(14) 0.0757(4) Uani d . 1 1 . .
    C C17 -0.2293(2) 1.26880(16) 0.89586(12) 0.0459(3) Uani d . 1 1 . .
    N N18 -0.3258(2) 1.29469(17) 1.00271(12) 0.0639(4) Uani d . 1 1 . .
    C C19 0.7624(2) 0.67329(19) 0.07853(15) 0.0603(4) Uani d . 1 1 . .
    H H19A 0.8867 0.6900 0.0587 0.090 Uiso calc R 1 1 . .
    H H19B 0.7228 0.6862 0.0026 0.090 Uiso calc R 1 1 . .
    H H19C 0.7735 0.5623 0.1057 0.090 Uiso calc R 1 1 . .
loop_
    _atom_site_aniso_label
    _atom_site_aniso_U_11
    _atom_site_aniso_U_22
    _atom_site_aniso_U_33
    _atom_site_aniso_U_12
    _atom_site_aniso_U_13
    _atom_site_aniso_U_23
    N1 0.0432(5) 0.0282(5) 0.0350(5) -0.0081(4) -0.0091(4) 0.0063(4)
    C2 0.0378(5) 0.0310(5) 0.0351(5) -0.0105(4) -0.0126(4) 0.0079(4)
    C3 0.0371(6) 0.0354(5) 0.0354(6) -0.0134(4) -0.0140(4) 0.0074(4)
    C4 0.0483(7) 0.0428(6) 0.0390(6) -0.0122(5) -0.0131(5) 0.0138(5)
    C5 0.0533(7) 0.0390(6) 0.0503(7) -0.0155(5) -0.0161(6) 0.0180(5)
    C6 0.0508(7) 0.0323(5) 0.0477(7) -0.0084(5) -0.0161(5) 0.0126(5)
    C7 0.0387(6) 0.0325(5) 0.0394(6) -0.0109(4) -0.0134(4) 0.0084(4)
    C8 0.0372(6) 0.0308(5) 0.0394(6) -0.0102(4) -0.0119(4) 0.0059(4)
    C9 0.0421(6) 0.0322(5) 0.0473(7) -0.0083(5) -0.0095(5) 0.0034(5)
    C10 0.0411(6) 0.0385(6) 0.0435(6) -0.0111(5) -0.0075(5) -0.0010(5)
    C11 0.0436(6) 0.0428(6) 0.0383(6) -0.0153(5) -0.0081(5) 0.0044(5)
    C12 0.0436(6) 0.0345(5) 0.0384(6) -0.0118(5) -0.0104(5) 0.0087(4)
    C13 0.0364(5) 0.0314(5) 0.0355(5) -0.0104(4) -0.0110(4) 0.0051(4)
    C14 0.0452(6) 0.0370(6) 0.0361(6) -0.0138(5) -0.0100(5) 0.0040(4)
    C15 0.0575(8) 0.0348(6) 0.0448(7) -0.0081(5) -0.0038(6) 0.0020(5)
    N16 0.0935(10) 0.0380(6) 0.0602(8) -0.0035(6) 0.0026(7) 0.0117(5)
    C17 0.0528(7) 0.0391(6) 0.0413(6) -0.0140(5) -0.0107(5) 0.0027(5)
    N18 0.0785(9) 0.0543(7) 0.0450(7) -0.0193(6) -0.0046(6) 0.0014(5)
    C19 0.0588(9) 0.0472(8) 0.0544(8) -0.0072(6) -0.0008(7) -0.0068(6)
_geom_special_details
;
All e.s.d.'s (except the e.s.d. in the dihedral angle between two l.s. planes)
are estimated using the full covariance matrix. The cell e.s.d.'s are taken
into account individually in the estimation of e.s.d.'s in distances, angles
and torsion angles; correlations between e.s.d.'s in cell parameters are only
used when they are defined by crystal symmetry. An approximate (isotropic)
treatment of cell e.s.d.'s is used for estimating e.s.d.'s involving l.s.
planes.
;
loop_
    _geom_bond_atom_site_label_1
    _geom_bond_atom_site_label_2
    _geom_bond_site_symmetry_2
    _geom_bond_distance
    _geom_bond_publ_flag
    N1 C13 . 1.3708(15) ?
    N1 C2 . 1.3918(14) ?
    N1 H1 . 0.86(2) ?
    C2 C7 . 1.3906(16) ?
    C2 C3 . 1.4265(16) ?
    C3 C14 . 1.3747(16) ?
    C3 C4 . 1.5040(15) ?
    C4 C5 . 1.5209(18) ?
    C4 H4A . 0.9700 ?
    C4 H4B . 0.9700 ?
    C5 C6 . 1.5150(19) ?
    C5 H5A . 0.9700 ?
    C5 H5B . 0.9700 ?
    C6 C7 . 1.4884(15) ?
    C6 H6A . 0.9700 ?
    C6 H6B . 0.9700 ?
    C7 C8 . 1.4172(16) ?
    C8 C9 . 1.4088(16) ?
    C8 C13 . 1.4106(15) ?
    C9 C10 . 1.3775(18) ?
    C9 H9 . 0.9300 ?
    C10 C11 . 1.4088(17) ?
    C10 C19 . 1.5081(18) ?
    C11 C12 . 1.3738(17) ?
    C11 H11 . 0.9300 ?
    C12 C13 . 1.4004(16) ?
    C12 H12 . 0.9300 ?
    C14 C15 . 1.4198(17) ?
    C14 C17 . 1.4340(17) ?
    C15 N16 . 1.1478(18) ?
    C17 N18 . 1.1445(17) ?
    C19 H19A . 0.9600 ?
    C19 H19B . 0.9600 ?
    C19 H19C . 0.9600 ?
loop_
    _geom_angle_atom_site_label_1
    _geom_angle_atom_site_label_2
    _geom_angle_atom_site_label_3
    _geom_angle_site_symmetry_1
    _geom_angle_site_symmetry_3
    _geom_angle
    _geom_angle_publ_flag
    C13 N1 C2 . . 108.39(9) ?
    C13 N1 H1 . . 124.4(13) ?
    C2 N1 H1 . . 127.0(13) ?
    C7 C2 N1 . . 108.68(10) ?
    C7 C2 C3 . . 123.14(10) ?
    N1 C2 C3 . . 128.18(10) ?
    C14 C3 C2 . . 125.69(10) ?
    C14 C3 C4 . . 119.19(10) ?
    C2 C3 C4 . . 115.11(10) ?
    C3 C4 C5 . . 114.33(10) ?
    C3 C4 H4A . . 108.7 ?
    C5 C4 H4A . . 108.7 ?
    C3 C4 H4B . . 108.7 ?
    C5 C4 H4B . . 108.7 ?
    H4A C4 H4B . . 107.6 ?
    C6 C5 C4 . . 112.68(11) ?
    C6 C5 H5A . . 109.1 ?
    C4 C5 H5A . . 109.1 ?
    C6 C5 H5B . . 109.1 ?
    C4 C5 H5B . . 109.1 ?
    H5A C5 H5B . . 107.8 ?
    C7 C6 C5 . . 110.49(10) ?
    C7 C6 H6A . . 109.6 ?
    C5 C6 H6A . . 109.6 ?
    C7 C6 H6B . . 109.6 ?
    C5 C6 H6B . . 109.6 ?
    H6A C6 H6B . . 108.1 ?
    C2 C7 C8 . . 107.42(10) ?
    C2 C7 C6 . . 123.45(11) ?
    C8 C7 C6 . . 129.13(11) ?
    C9 C8 C13 . . 119.72(10) ?
    C9 C8 C7 . . 133.50(11) ?
    C13 C8 C7 . . 106.76(10) ?
    C10 C9 C8 . . 119.53(11) ?
    C10 C9 H9 . . 120.2 ?
    C8 C9 H9 . . 120.2 ?
    C9 C10 C11 . . 119.15(11) ?
    C9 C10 C19 . . 121.77(12) ?
    C11 C10 C19 . . 119.08(12) ?
    C12 C11 C10 . . 123.24(11) ?
    C12 C11 H11 . . 118.4 ?
    C10 C11 H11 . . 118.4 ?
    C11 C12 C13 . . 117.21(11) ?
    C11 C12 H12 . . 121.4 ?
    C13 C12 H12 . . 121.4 ?
    N1 C13 C12 . . 130.09(10) ?
    N1 C13 C8 . . 108.75(10) ?
    C12 C13 C8 . . 121.14(10) ?
    C3 C14 C15 . . 124.22(11) ?
    C3 C14 C17 . . 120.91(11) ?
    C15 C14 C17 . . 114.87(11) ?
    N16 C15 C14 . . 178.80(16) ?
    N18 C17 C14 . . 178.61(15) ?
    C10 C19 H19A . . 109.5 ?
    C10 C19 H19B . . 109.5 ?
    H19A C19 H19B . . 109.5 ?
    C10 C19 H19C . . 109.5 ?
    H19A C19 H19C . . 109.5 ?
    H19B C19 H19C . . 109.5 ?
loop_
    _geom_torsion_atom_site_label_1
    _geom_torsion_atom_site_label_2
    _geom_torsion_atom_site_label_3
    _geom_torsion_atom_site_label_4
    _geom_torsion_site_symmetry_1
    _geom_torsion_site_symmetry_2
    _geom_torsion_site_symmetry_3
    _geom_torsion_site_symmetry_4
    _geom_torsion
    _geom_torsion_publ_flag
    C13 N1 C2 C7 . . . . 0.46(13) ?
    C13 N1 C2 C3 . . . . -179.37(11) ?
    C7 C2 C3 C14 . . . . -176.13(11) ?
    N1 C2 C3 C14 . . . . 3.69(19) ?
    C7 C2 C3 C4 . . . . 5.41(16) ?
    N1 C2 C3 C4 . . . . -174.77(10) ?
    C14 C3 C4 C5 . . . . 149.75(12) ?
    C2 C3 C4 C5 . . . . -31.69(15) ?
    C3 C4 C5 C6 . . . . 52.95(15) ?
    C4 C5 C6 C7 . . . . -45.23(15) ?
    N1 C2 C7 C8 . . . . -0.54(13) ?
    C3 C2 C7 C8 . . . . 179.31(10) ?
    N1 C2 C7 C6 . . . . -179.76(10) ?
    C3 C2 C7 C6 . . . . 0.08(18) ?
    C5 C6 C7 C2 . . . . 20.28(17) ?
    C5 C6 C7 C8 . . . . -158.76(12) ?
    C2 C7 C8 C9 . . . . -177.97(13) ?
    C6 C7 C8 C9 . . . . 1.2(2) ?
    C2 C7 C8 C13 . . . . 0.41(13) ?
    C6 C7 C8 C13 . . . . 179.58(11) ?
    C13 C8 C9 C10 . . . . -0.50(18) ?
    C7 C8 C9 C10 . . . . 177.73(12) ?
    C8 C9 C10 C11 . . . . 0.34(19) ?
    C8 C9 C10 C19 . . . . -179.48(12) ?
    C9 C10 C11 C12 . . . . 0.3(2) ?
    C19 C10 C11 C12 . . . . -179.91(13) ?
    C10 C11 C12 C13 . . . . -0.68(19) ?
    C2 N1 C13 C12 . . . . 178.08(11) ?
    C2 N1 C13 C8 . . . . -0.20(13) ?
    C11 C12 C13 N1 . . . . -177.58(11) ?
    C11 C12 C13 C8 . . . . 0.51(18) ?
    C9 C8 C13 N1 . . . . 178.52(10) ?
    C7 C8 C13 N1 . . . . -0.13(13) ?
    C9 C8 C13 C12 . . . . 0.06(17) ?
    C7 C8 C13 C12 . . . . -178.59(10) ?
    C2 C3 C14 C15 . . . . 1.6(2) ?
    C4 C3 C14 C15 . . . . -179.95(12) ?
    C2 C3 C14 C17 . . . . -178.17(11) ?
    C4 C3 C14 C17 . . . . 0.23(17) ?
    C3 C14 C15 N16 . . . . 159(8) ?
    C17 C14 C15 N16 . . . . -22(9) ?
    C3 C14 C17 N18 . . . . 105(7) ?
    C15 C14 C17 N18 . . . . -74(7) ?
loop_
    _geom_hbond_atom_site_label_D
    _geom_hbond_atom_site_label_H
    _geom_hbond_atom_site_label_A
    _geom_hbond_site_symmetry_A
    _geom_hbond_distance_DH
    _geom_hbond_distance_HA
    _geom_hbond_distance_DA
    _geom_hbond_angle_DHA
    N1 H1 N16 1 0.86(2) 2.59(2) 3.3099(17) 141.4(16)
    N1 H1 N16 2_586 0.86(2) 2.49(2) 3.2150(17) 142.8(16)
