# Supplementary material for: 2-(6-Methyl-2,3,4,9-tetra­hydro-1H-carbazol-1-yl­idene)propane­dinitrile
Source: Acta Crystallogr Sect E Struct Rep Online. 2011 Nov 12;67(Pt 12):o3270. doi: 10.1107/S160053681104654X (PMC3238928; doi:10.1107/S160053681104654X)
Supplement: Supplementary file 2 [file e-67-o3270-Isup2.hkl]

# 
# h,k,l, Fc-squared, Fo-squared, sigma(Fo-squared) and status flag 
# 
data_I
_shelx_title ' rvdm2_0m in P-1' 
_shelx_refln_list_code          4 
_shelx_F_calc_maximum       54.01 
_exptl_crystal_F_000       260.00 
_reflns_d_resolution_high  0.6977 
 
loop_ 
 _symmetry_equiv_pos_as_xyz 
 'x, y, z' 
 '-x, -y, -z' 
 
_cell_length_a     7.6396 
_cell_length_b     8.4381 
_cell_length_c    10.8967 
_cell_angle_alpha  88.395 
_cell_angle_beta   71.392 
_cell_angle_gamma  71.217 
 
_shelx_F_squared_multiplier     1.000 
 
loop_ 
 _refln_index_h 
 _refln_index_k 
 _refln_index_l 
 _refln_F_squared_calc 
 _refln_F_squared_meas 
 _refln_F_squared_sigma 
 _refln_observed_status 
   1   0   0       11.37        8.99      0.16 o 
   2   0   0      246.02      246.83      2.35 o 
   3   0   0       11.71       10.94      0.26 o 
   4   0   0       95.02      107.36      1.38 o 
   5   0   0        3.82        4.93      0.29 o 
   6   0   0        0.46       -0.06      0.21 o 
   7   0   0       11.44       10.78      0.68 o 
   8   0   0        0.11        0.61      0.39 o 
   9   0   0        0.13       -0.54      0.63 o 
  -9   1   0        0.05        0.86      0.82 o 
  -8   1   0        6.74        5.89      1.11 o 
  -7   1   0       26.82       23.81      1.21 o 
  -6   1   0       48.71       46.77      1.26 o 
  -5   1   0       80.70       82.56      1.36 o 
  -4   1   0      316.59      322.61      3.37 o 
  -3   1   0      176.81      196.07      2.27 o 
  -2   1   0       45.94       41.68      0.55 o 
  -1   1   0     1055.81     1057.80     12.13 o 
   1   1   0       72.12       72.63      0.87 o 
   2   1   0     1322.57     1256.00     16.04 o 
   3   1   0      123.32      130.58      1.52 o 
   4   1   0      431.21      462.51      5.55 o 
   5   1   0       13.79       17.08      0.47 o 
   6   1   0       38.52       38.29      0.91 o 
   7   1   0       10.19        9.81      0.62 o 
   8   1   0        6.24        5.82      0.56 o 
   9   1   0        7.55        7.84      0.80 o 
  -9   2   0        0.62        1.58      0.92 o 
  -8   2   0        5.55        5.61      1.11 o 
  -7   2   0       30.18       26.36      1.77 o 
  -6   2   0       43.12       47.57      1.39 o 
  -5   2   0        0.01        0.22      0.22 o 
  -4   2   0       59.92       65.29      1.15 o 
  -3   2   0       18.99       26.37      0.50 o 
  -2   2   0      206.20      224.51      2.06 o 
  -1   2   0      649.06      660.92      7.75 o 
   0   2   0      466.63      437.09     10.36 o 
   1   2   0       84.83       71.98      2.03 o 
   2   2   0      250.13      259.54      3.14 o 
   3   2   0      170.29      167.80      1.71 o 
   4   2   0       45.26       48.16      0.67 o 
   5   2   0      225.78      232.70      2.84 o 
   6   2   0       35.12       33.55      1.19 o 
   7   2   0        4.70        4.91      0.36 o 
   8   2   0        7.89        7.89      0.48 o 
   9   2   0        2.36        3.23      0.49 o 
  10   2   0       13.17       15.59      1.20 o 
  -8   3   0        2.22        0.82      0.82 o 
  -7   3   0        1.28        1.27      0.73 o 
  -6   3   0        1.92        1.80      0.52 o 
  -5   3   0       29.37       29.49      1.39 o 
  -4   3   0       51.50       50.16      0.86 o 
  -3   3   0        3.94        4.23      0.19 o 
  -2   3   0       14.35       17.77      0.36 o 
  -1   3   0      323.76      346.97      3.24 o 
   0   3   0       76.25       72.12      1.00 o 
   1   3   0      633.58      637.90     16.63 o 
   2   3   0       78.95       93.58      2.66 o 
   3   3   0       48.32       45.60      0.85 o 
   4   3   0        6.66        6.02      0.21 o 
   5   3   0       29.94       28.77      0.47 o 
   6   3   0       11.38       13.26      0.36 o 
   7   3   0        0.81        1.54      0.30 o 
   8   3   0        0.97        1.68      0.26 o 
   9   3   0       15.74       18.52      0.70 o 
  10   3   0       29.90       35.17      1.15 o 
  -8   4   0        0.44        0.23      0.57 o 
  -7   4   0        0.00       -0.21      0.47 o 
  -6   4   0        0.89        0.98      0.40 o 
  -5   4   0       39.10       39.07      1.01 o 
  -4   4   0        4.41        2.97      0.33 o 
  -3   4   0        7.61        7.85      0.30 o 
  -2   4   0       56.31       60.63      0.73 o 
  -1   4   0        5.78        6.20      0.30 o 
   0   4   0      213.40      217.46      2.86 o 
   1   4   0        3.98        5.48      0.48 o 
   2   4   0       19.15       18.15      0.82 o 
   3   4   0      166.60      182.09      2.45 o 
   4   4   0        2.58        4.78      0.27 o 
   5   4   0      117.63      120.34      2.74 o 
   6   4   0       29.74       31.38      1.06 o 
   7   4   0        9.41        9.50      0.70 o 
   8   4   0        0.17       -0.38      0.48 o 
   9   4   0        6.04        7.60      1.17 o 
  10   4   0        9.77        8.87      1.43 o 
  -7   5   0        2.22        2.71      0.67 o 
  -6   5   0        4.33        5.52      0.59 o 
  -5   5   0       18.17       17.34      0.69 o 
  -4   5   0       40.33       33.82      0.87 o 
  -3   5   0        0.36       -0.18      0.18 o 
  -2   5   0        9.22        7.89      0.26 o 
  -1   5   0       10.88       10.72      0.36 o 
   0   5   0      232.85      222.07      4.52 o 
   1   5   0       24.88       20.08      0.67 o 
   2   5   0      634.02      672.47     17.68 o 
   3   5   0      299.51      331.52      6.53 o 
   4   5   0       13.41       14.82      0.38 o 
   5   5   0        0.54        0.79      0.17 o 
   6   5   0       27.68       27.79      0.96 o 
   7   5   0       44.60       44.25      2.08 o 
   8   5   0        0.65        1.27      0.52 o 
   9   5   0        0.46        0.35      0.67 o 
  -6   6   0        0.06        0.47      0.30 o 
  -5   6   0        2.37        2.51      0.35 o 
  -4   6   0        0.06        0.27      0.26 o 
  -3   6   0       31.18       27.71      0.88 o 
  -2   6   0      383.52      354.79      5.61 o 
  -1   6   0       56.05       53.74      0.99 o 
   0   6   0       82.60       97.71      1.45 o 
   1   6   0      166.48      172.39      3.53 o 
   2   6   0       94.78      107.65      3.23 o 
   3   6   0       18.78       17.39      0.95 o 
   4   6   0        2.70        2.26      0.17 o 
   5   6   0       31.22       31.97      0.84 o 
   6   6   0       19.28       19.71      1.13 o 
   7   6   0       10.94       11.38      0.69 o 
   8   6   0        6.02        4.64      0.63 o 
   9   6   0        1.75        2.50      0.79 o 
  -5   7   0        4.45        6.57      1.16 o 
  -4   7   0       13.34       13.46      1.19 o 
  -3   7   0        0.37       -0.12      0.32 o 
  -2   7   0       28.87       26.20      1.25 o 
  -1   7   0       37.03       31.80      1.88 o 
   0   7   0       14.74       14.42      0.48 o 
   1   7   0      410.61      371.20      5.65 o 
   2   7   0      170.89      156.15      3.93 o 
   3   7   0        1.21        1.08      0.38 o 
   4   7   0       27.64       27.26      0.97 o 
   5   7   0       12.91       11.40      0.42 o 
   6   7   0       10.34       10.21      0.58 o 
   7   7   0        9.00        8.96      0.64 o 
   8   7   0        1.82        1.72      0.44 o 
   9   7   0        0.07        1.62      0.73 o 
  -5   8   0       13.44       16.89      1.81 o 
  -4   8   0        6.18        9.64      1.52 o 
  -3   8   0       13.75       14.18      1.01 o 
  -2   8   0        6.06        6.49      0.86 o 
  -1   8   0        0.16        0.60      0.32 o 
   0   8   0       45.24       48.85      1.33 o 
   1   8   0        0.00       -0.20      0.20 o 
   2   8   0       70.75       69.89      1.19 o 
   5   8   0        1.28        1.01      0.29 o 
   6   8   0        0.14        0.70      0.76 o 
   7   8   0        0.47        0.81      0.41 o 
   8   8   0       10.19        9.44      1.11 o 
   9   8   0        0.60        0.54      0.63 o 
  -3   9   0        0.66        2.50      0.82 o 
  -2   9   0        8.46        7.44      1.08 o 
  -1   9   0       20.76       24.81      1.07 o 
   0   9   0        6.51        7.04      0.55 o 
   1   9   0        3.03        3.04      0.90 o 
   2   9   0        9.26        8.41      0.87 o 
   5   9   0        2.73        2.69      0.35 o 
   6   9   0       14.51       15.23      0.61 o 
   7   9   0       26.81       28.55      2.33 o 
   8   9   0       21.02       22.60      1.16 o 
   9   9   0        0.77        0.82      0.63 o 
  -1  10   0        0.43       -0.35      0.35 o 
   0  10   0        5.53        7.69      0.64 o 
   1  10   0       17.62       17.19      1.28 o 
   2  10   0        0.11       -0.07      0.21 o 
   6  10   0        1.26        1.48      0.21 o 
   7  10   0        1.64        1.69      0.28 o 
   8  10   0        9.20        8.27      0.63 o 
   0  11   0       11.06       12.70      1.17 o 
   1  11   0        0.08        0.05      0.32 o 
   2  11   0        0.05       -0.04      0.27 o 
   3  11   0        1.77        1.68      0.38 o 
   6  11   0        3.11        3.17      0.44 o 
   7  11   0        2.37        2.39      0.30 o 
   3  12   0       24.10       30.13      1.36 o 
  -3 -11   1        3.71        4.47      0.51 o 
  -2 -11   1        0.05        0.34      0.40 o 
  -1 -11   1        2.39        2.01      0.60 o 
   0 -11   1        3.18        2.85      0.67 o 
   1 -11   1        2.30        2.60      0.76 o 
  -8 -10   1        0.36        0.59      0.37 o 
  -7 -10   1        1.51        1.42      0.29 o 
  -6 -10   1        1.01        1.26      0.22 o 
  -5 -10   1        1.30        1.74      0.35 o 
  -3 -10   1        4.59        3.04      0.38 o 
  -2 -10   1        0.73        1.42      0.35 o 
  -1 -10   1        4.06        3.79      0.42 o 
   0 -10   1        3.17        3.06      0.52 o 
   1 -10   1        3.71        3.99      0.57 o 
  -8  -9   1        2.28        2.65      0.41 o 
  -7  -9   1        0.00        0.03      0.27 o 
  -6  -9   1       51.46       50.95      1.07 o 
  -5  -9   1        0.20        0.40      0.29 o 
  -2  -9   1        7.04        5.52      0.35 o 
  -1  -9   1       11.95        9.72      0.82 o 
   0  -9   1        0.61        0.17      0.28 o 
   1  -9   1       16.76       20.65      0.94 o 
   2  -9   1       10.97       13.90      0.93 o 
   3  -9   1        2.35        2.57      0.82 o 
   4  -9   1        2.90        3.14      0.92 o 
  -9  -8   1        2.25        0.82      0.67 o 
  -8  -8   1        7.07        7.39      0.69 o 
  -7  -8   1       16.41       14.48      0.77 o 
  -6  -8   1       94.17       98.53      3.14 o 
  -5  -8   1       18.88       20.27      0.55 o 
  -4  -8   1        1.24        1.19      0.13 o 
  -2  -8   1       79.35       77.86      1.45 o 
  -1  -8   1      147.65      130.51      5.46 o 
   0  -8   1       55.70       54.52      1.41 o 
   1  -8   1       38.51       35.78      1.17 o 
   2  -8   1       12.16       12.77      0.68 o 
   3  -8   1        3.87        3.99      1.24 o 
   4  -8   1       11.50       13.42      1.44 o 
   5  -8   1        1.64        0.79      0.76 o 
  -9  -7   1       13.26       14.41      1.49 o 
  -8  -7   1       24.21       22.81      1.27 o 
  -7  -7   1        1.57        1.99      0.40 o 
  -6  -7   1       53.54       54.73      1.25 o 
  -5  -7   1       29.69       29.44      0.76 o 
  -4  -7   1       14.32       14.56      0.56 o 
  -3  -7   1       14.68       13.75      0.98 o 
  -2  -7   1       10.70        8.89      1.01 o 
  -1  -7   1       52.10       47.42      1.09 o 
   0  -7   1        0.30        0.33      0.17 o 
   1  -7   1        1.13        1.20      0.24 o 
   2  -7   1       18.03       19.74      0.72 o 
   3  -7   1        4.14        4.57      0.58 o 
   4  -7   1       10.28        9.73      0.87 o 
   5  -7   1        1.66        1.23      0.55 o 
   6  -7   1        0.00        0.00      0.35 o 
  -9  -6   1        6.73        6.30      1.08 o 
  -8  -6   1       21.36       22.30      1.57 o 
  -7  -6   1        5.32        4.95      0.46 o 
  -6  -6   1        7.64        8.83      0.51 o 
  -5  -6   1        2.10        1.74      0.25 o 
  -4  -6   1      123.64      126.95      1.85 o 
  -3  -6   1      119.69      129.89      4.02 o 
  -2  -6   1       23.16       21.64      1.14 o 
  -1  -6   1        0.23       -0.03      0.08 o 
   0  -6   1       10.33        9.28      0.32 o 
   1  -6   1        6.94        4.11      0.43 o 
   2  -6   1        0.08        0.08      0.21 o 
   3  -6   1       51.02       47.95      3.02 o 
   4  -6   1        5.34        5.49      0.37 o 
   5  -6   1        4.29        4.48      0.43 o 
   6  -6   1        0.96        1.77      0.34 o 
  -9  -5   1        0.07        0.13      0.63 o 
  -8  -5   1        1.57        1.77      0.67 o 
  -7  -5   1       13.85       13.12      1.03 o 
  -6  -5   1       11.55       11.86      0.58 o 
  -5  -5   1        1.71        1.75      0.22 o 
  -4  -5   1       53.76       56.51      0.97 o 
  -3  -5   1       12.20       14.59      0.33 o 
  -2  -5   1       34.63       36.65      1.49 o 
  -1  -5   1       18.67       14.10      0.46 o 
   0  -5   1       21.01       25.89      0.57 o 
   1  -5   1        7.28        6.48      0.47 o 
   2  -5   1       27.31       27.31      0.57 o 
   3  -5   1      133.11      126.30      1.59 o 
   4  -5   1      141.93      138.71      2.23 o 
   5  -5   1        0.17       -0.21      0.24 o 
   6  -5   1        0.00        0.01      0.35 o 
   7  -5   1        0.11        0.28      0.42 o 
  -9  -4   1        0.46        1.08      0.79 o 
  -8  -4   1        0.37        0.67      0.60 o 
  -7  -4   1        0.83        0.45      0.32 o 
  -6  -4   1        1.27        1.10      0.30 o 
  -5  -4   1       14.15       13.47      0.52 o 
  -4  -4   1       40.79       44.17      0.82 o 
  -3  -4   1        7.91        9.63      0.36 o 
  -2  -4   1        8.55       11.94      0.73 o 
  -1  -4   1      116.11      116.83      3.48 o 
   0  -4   1      340.23      415.97      7.28 o 
   1  -4   1      106.52      130.61      1.65 o 
   2  -4   1       60.26       63.36      0.74 o 
   3  -4   1      144.71      140.52      1.75 o 
   4  -4   1      133.12      131.86      2.46 o 
   5  -4   1       45.92       47.12      1.29 o 
   6  -4   1       31.59       31.16      1.42 o 
   7  -4   1        3.86        4.31      0.98 o 
   8  -4   1        0.01       -0.51      0.51 o 
 -10  -3   1        1.57        0.67      0.31 o 
  -9  -3   1        0.30        0.58      0.33 o 
  -8  -3   1        2.66        2.89      0.30 o 
  -7  -3   1        8.33        8.42      0.46 o 
  -6  -3   1        5.66        6.14      0.27 o 
  -5  -3   1       10.19       10.45      0.26 o 
  -4  -3   1      160.56      168.57      2.12 o 
  -3  -3   1       34.67       33.93      0.58 o 
  -2  -3   1       40.47       46.47      0.71 o 
  -1  -3   1      707.03      748.66     13.30 o 
   0  -3   1     1136.04     1117.44     19.83 o 
   1  -3   1        8.26        8.59      0.18 o 
   2  -3   1       99.76       99.39      1.23 o 
   3  -3   1        0.91        0.71      0.22 o 
   4  -3   1        1.03        0.59      0.17 o 
   5  -3   1       63.93       61.45      1.52 o 
   6  -3   1       29.40       26.90      2.85 o 
   7  -3   1       12.64       11.77      1.30 o 
   8  -3   1        0.53        0.86      0.76 o 
  -9  -2   1        0.06        0.62      0.38 o 
  -8  -2   1       14.39       17.01      0.68 o 
  -7  -2   1        9.59       11.07      0.52 o 
  -6  -2   1       18.77       16.99      0.56 o 
  -5  -2   1      130.37      150.57      1.85 o 
  -4  -2   1       10.37       11.49      0.33 o 
  -3  -2   1       97.31       93.53      1.20 o 
  -2  -2   1      486.49      484.99      5.58 o 
  -1  -2   1      462.61      449.92     14.31 o 
   0  -2   1       77.83       89.72      1.23 o 
   1  -2   1      439.61      424.83      7.12 o 
   2  -2   1        1.03        1.25      0.14 o 
   3  -2   1        0.55        0.35      0.11 o 
   4  -2   1       63.13       70.77      0.96 o 
   5  -2   1        0.24       -0.09      0.18 o 
   6  -2   1        7.65        8.61      0.55 o 
   7  -2   1        0.19       -0.19      0.51 o 
   8  -2   1        0.18        0.13      0.70 o 
   9  -2   1        0.98       -0.32      0.73 o 
  -9  -1   1        3.12        3.18      1.25 o 
  -8  -1   1       39.62       43.28      1.31 o 
  -7  -1   1        3.13        2.41      0.39 o 
  -6  -1   1        5.50        4.92      0.43 o 
  -5  -1   1      121.88      125.25      2.16 o 
  -4  -1   1       19.06       14.12      0.37 o 
  -3  -1   1        9.68       11.33      0.29 o 
  -2  -1   1        5.69        8.50      0.20 o 
  -1  -1   1        0.55        0.99      0.07 o 
   1  -1   1      341.06      336.43      2.93 o 
   2  -1   1      908.68      943.73      9.18 o 
   3  -1   1      167.93      171.30      2.01 o 
   4  -1   1        6.95        9.08      0.51 o 
   5  -1   1        0.37        0.03      0.14 o 
   6  -1   1       23.20       23.56      0.67 o 
   7  -1   1        0.76        0.82      0.36 o 
   8  -1   1        7.79        5.45      1.05 o 
   9  -1   1        6.30        6.46      1.24 o 
  -9   0   1        0.00       -0.67      0.67 o 
  -8   0   1        0.18        0.25      0.63 o 
  -7   0   1       74.42       72.98      1.76 o 
  -6   0   1       25.44       24.38      0.76 o 
  -5   0   1      116.24      128.82      1.98 o 
  -4   0   1        9.99       10.01      0.37 o 
  -3   0   1       15.28       16.24      0.52 o 
  -2   0   1      192.54      206.94      1.99 o 
  -1   0   1       58.71       56.86      0.79 o 
   0   0   1      934.46      721.76     18.66 o 
   1   0   1       35.61       46.89      0.45 o 
   2   0   1       17.67       16.04      0.24 o 
   3   0   1      169.72      170.21      1.69 o 
   4   0   1      135.34      132.16      1.79 o 
   5   0   1      150.82      157.89      2.31 o 
   6   0   1       43.47       45.67      0.93 o 
   7   0   1        2.65        3.65      0.39 o 
   8   0   1       12.11       11.68      0.76 o 
   9   0   1       24.18       27.62      1.96 o 
  -9   1   1        0.90        0.41      0.82 o 
  -8   1   1       11.53       13.72      1.52 o 
  -7   1   1       59.23       56.64      2.69 o 
  -6   1   1       17.06       17.86      0.80 o 
  -5   1   1        1.60        1.14      0.25 o 
  -4   1   1       11.87       13.32      0.44 o 
  -3   1   1      360.39      376.82      4.18 o 
  -2   1   1       71.46       68.06      0.90 o 
  -1   1   1       98.92       96.14      0.97 o 
   0   1   1        3.31        3.11      0.08 o 
   1   1   1       26.43       33.36      0.32 o 
   3   1   1      115.23      133.40      1.33 o 
   4   1   1       46.10       44.28      0.59 o 
   5   1   1        4.27        7.31      0.30 o 
   6   1   1        2.24        1.01      0.19 o 
   7   1   1       68.42       75.87      1.90 o 
   8   1   1        4.06        3.40      0.46 o 
   9   1   1       20.10       18.66      0.95 o 
  10   1   1        0.11        1.50      0.55 o 
  -8   2   1        0.14        0.89      0.76 o 
  -7   2   1        7.65        6.30      1.11 o 
  -6   2   1       21.96       23.08      1.18 o 
  -5   2   1        4.24        4.14      0.51 o 
  -4   2   1       70.42       76.22      1.39 o 
  -3   2   1       63.11       65.56      0.95 o 
  -2   2   1       53.51       67.32      0.78 o 
  -1   2   1       41.93       44.02      0.54 o 
   0   2   1     1057.89     1046.16     18.09 o 
   1   2   1      255.20      270.36      6.62 o 
   3   2   1       35.65       24.77      0.44 o 
   4   2   1        7.58        7.91      0.45 o 
   5   2   1       15.01       12.52      0.31 o 
   6   2   1       19.96       15.37      0.46 o 
   7   2   1       51.17       55.05      1.10 o 
   8   2   1        2.03        2.62      0.32 o 
   9   2   1        0.13        0.23      0.35 o 
  10   2   1        6.09        5.74      0.73 o 
  -8   3   1        0.95        1.23      0.76 o 
  -7   3   1        2.56        3.82      0.69 o 
  -6   3   1        0.62        0.78      0.45 o 
  -5   3   1        1.50        1.10      0.43 o 
  -4   3   1       34.54       32.69      0.75 o 
  -3   3   1       16.24       15.88      0.42 o 
  -2   3   1      313.11      336.62      3.07 o 
  -1   3   1       55.71       69.78      0.81 o 
   0   3   1      476.50      513.84      5.35 o 
   1   3   1      321.47      322.04     11.94 o 
   2   3   1        2.36        0.36      0.10 o 
   3   3   1        2.71        4.31      0.21 o 
   4   3   1        0.73        0.33      0.09 o 
   5   3   1        2.81        3.79      0.15 o 
   6   3   1        9.06       11.01      0.34 o 
   7   3   1       56.07       57.25      0.95 o 
   8   3   1        4.40        3.20      0.29 o 
   9   3   1        0.49        0.45      0.27 o 
  10   3   1        0.74        1.20      0.31 o 
  -7   4   1        1.03        0.94      0.52 o 
  -6   4   1        0.34        0.79      0.40 o 
  -5   4   1       28.39       26.86      1.00 o 
  -4   4   1       32.93       28.91      0.86 o 
  -3   4   1      171.43      164.75      2.03 o 
  -2   4   1       25.93       21.23      0.37 o 
  -1   4   1       31.97       34.99      0.47 o 
   0   4   1       33.34       32.84      0.57 o 
   1   4   1      109.28      128.41      2.80 o 
   2   4   1      362.79      378.48      9.88 o 
   3   4   1      168.14      170.36      2.27 o 
   4   4   1       46.01       52.27      1.00 o 
   5   4   1        0.08        0.14      0.15 o 
   6   4   1       21.05       22.88      0.87 o 
   7   4   1        5.17        4.57      0.52 o 
   8   4   1        4.34        3.52      0.79 o 
   9   4   1        0.96        0.44      0.63 o 
  10   4   1        0.03       -0.44      0.63 o 
  -7   5   1        8.61        9.18      0.97 o 
  -6   5   1        0.84        0.89      0.42 o 
  -5   5   1        4.09        4.44      0.41 o 
  -4   5   1       28.58       26.15      0.76 o 
  -3   5   1       94.29       92.07      1.42 o 
  -2   5   1      149.24      138.68      1.86 o 
  -1   5   1      223.30      214.41      3.00 o 
   0   5   1        6.93        8.32      0.29 o 
   1   5   1       31.82       41.59      0.64 o 
   3   5   1        4.83        3.73      0.21 o 
   4   5   1       13.94       17.43      0.39 o 
   5   5   1        2.01        1.06      0.18 o 
   6   5   1        0.24        0.33      0.23 o 
   7   5   1        0.81        1.02      0.43 o 
   8   5   1        0.33       -0.15      0.33 o 
   9   5   1        1.33        0.76      0.63 o 
  10   5   1        0.05       -0.60      0.60 o 
  -6   6   1        0.08        0.00      0.30 o 
  -5   6   1        0.06        0.26      0.26 o 
  -4   6   1        0.74        1.21      0.30 o 
  -3   6   1        0.00        0.05      0.23 o 
  -2   6   1       54.58       52.66      1.26 o 
  -1   6   1      104.11       91.16      1.71 o 
   0   6   1       34.34       34.60      0.69 o 
   1   6   1       30.29       30.72      0.54 o 
   2   6   1       18.65       16.63      0.79 o 
   3   6   1        0.12        0.32      0.25 o 
   4   6   1        3.78        4.04      0.21 o 
   5   6   1       37.38       38.11      0.73 o 
   6   6   1       10.40       10.44      0.48 o 
   7   6   1        0.06       -0.01      0.29 o 
   8   6   1       10.26       10.56      0.89 o 
   9   6   1        7.71        5.86      0.98 o 
  -5   7   1       19.63       24.01      0.87 o 
  -4   7   1        6.47        8.51      1.62 o 
  -3   7   1        0.10       -0.09      0.35 o 
  -2   7   1        0.08       -0.15      0.23 o 
  -1   7   1       48.34       42.86      1.05 o 
   0   7   1        3.21        2.64      0.27 o 
   1   7   1        3.65        3.61      0.26 o 
   2   7   1        9.58        9.95      0.25 o 
   4   7   1        2.32        3.04      0.20 o 
   5   7   1       80.51       80.33      1.42 o 
   6   7   1       43.58       45.92      1.24 o 
   7   7   1        4.53        4.94      0.81 o 
   8   7   1        2.49        3.32      0.50 o 
   9   7   1        3.01        3.06      0.55 o 
  -4   8   1        0.03        0.48      0.51 o 
  -3   8   1        0.96        0.49      0.45 o 
  -2   8   1       16.99       17.68      1.13 o 
  -1   8   1        3.11        2.52      0.43 o 
   0   8   1       66.45       62.78      1.63 o 
   1   8   1        2.95        3.12      0.32 o 
   2   8   1        0.09        0.55      0.15 o 
   5   8   1        2.48        2.58      0.35 o 
   6   8   1        3.02        3.21      0.35 o 
   7   8   1        5.09        5.81      0.53 o 
   8   8   1       11.78       11.75      1.12 o 
   9   8   1        1.20        0.67      0.49 o 
  -2   9   1       13.90       14.32      1.46 o 
  -1   9   1        8.24        6.84      0.67 o 
   0   9   1       11.78       12.36      0.71 o 
   1   9   1        5.46        3.98      0.43 o 
   2   9   1       22.60       20.86      0.69 o 
   3   9   1       98.28       91.02      2.63 o 
   5   9   1       17.61       16.82      0.76 o 
   6   9   1        4.27        4.39      0.38 o 
   7   9   1        2.11        1.70      0.35 o 
   8   9   1       20.93       25.15      1.52 o 
   9   9   1        3.61        3.77      0.76 o 
  -1  10   1        3.35        3.21      0.56 o 
   0  10   1        9.24       10.01      0.74 o 
   1  10   1       34.52       39.88      1.88 o 
   2  10   1        0.03        0.29      0.26 o 
   3  10   1        2.23        2.47      0.41 o 
   6  10   1        6.04        6.46      0.60 o 
   7  10   1        0.21       -0.09      0.27 o 
   0  11   1       13.95       14.00      1.27 o 
   1  11   1        2.36        2.85      0.46 o 
   2  11   1        4.54        3.90      0.84 o 
   3  11   1        9.81       10.99      0.79 o 
   7  11   1        0.45       -0.03      0.41 o 
   3  12   1        0.01       -0.19      0.44 o 
  -6 -11   2        0.31        0.84      0.26 o 
  -5 -11   2        2.59        3.17      0.48 o 
  -4 -11   2        0.30        0.48      0.29 o 
  -3 -11   2        2.66        2.53      0.44 o 
  -2 -11   2        9.56       11.00      1.06 o 
  -1 -11   2       41.85       44.70      1.98 o 
   0 -11   2        1.35        0.10      0.51 o 
   1 -11   2        6.80        8.55      1.08 o 
  -7 -10   2        0.97        1.14      0.37 o 
  -6 -10   2        1.26        1.09      0.25 o 
  -5 -10   2        4.16        4.45      0.28 o 
  -4 -10   2        7.29        7.57      0.57 o 
  -3 -10   2        0.08        0.26      0.18 o 
  -2 -10   2       16.46       17.88      0.95 o 
  -1 -10   2       17.78       17.98      0.76 o 
   0 -10   2        0.56        1.07      0.38 o 
   1 -10   2        1.21        1.02      0.44 o 
  -8  -9   2        0.85        1.27      0.45 o 
  -7  -9   2       10.81       11.39      0.61 o 
  -6  -9   2       11.88       10.11      0.55 o 
  -5  -9   2        8.62        7.45      0.38 o 
  -4  -9   2        2.84        2.94      0.21 o 
  -3  -9   2        1.58        1.16      0.20 o 
  -2  -9   2        0.41        0.29      0.20 o 
  -1  -9   2       20.18       20.23      0.74 o 
   0  -9   2        1.97        1.24      0.32 o 
   1  -9   2       12.83       12.18      0.79 o 
   2  -9   2        0.81        1.39      0.45 o 
   3  -9   2        0.00       -0.35      0.60 o 
  -8  -8   2       20.49       22.21      0.88 o 
  -7  -8   2        0.17       -0.03      0.29 o 
  -6  -8   2       16.52       16.50      0.63 o 
  -5  -8   2       64.27       62.95      1.42 o 
  -4  -8   2       67.44       63.08      1.14 o 
  -3  -8   2        3.89        3.73      0.26 o 
  -2  -8   2       15.51       14.39      0.38 o 
  -1  -8   2       13.33       11.02      0.52 o 
   0  -8   2       11.56        9.46      0.54 o 
   1  -8   2        4.70        3.93      0.46 o 
   2  -8   2        3.36        3.59      0.41 o 
   3  -8   2       20.51       22.54      2.61 o 
   4  -8   2       22.52       21.46      1.18 o 
   5  -8   2        0.54        0.86      0.82 o 
  -8  -7   2       11.46       12.51      1.08 o 
  -7  -7   2        0.99        0.70      0.29 o 
  -6  -7   2        5.60        5.87      0.39 o 
  -5  -7   2       27.34       26.35      0.73 o 
  -4  -7   2       22.29       20.91      0.46 o 
  -3  -7   2        0.05        0.13      0.14 o 
  -2  -7   2        0.02        0.19      0.34 o 
  -1  -7   2      229.86      217.54      3.02 o 
   0  -7   2      157.11      172.91      2.78 o 
   1  -7   2       23.51       18.08      0.67 o 
   2  -7   2       61.12       63.92      1.67 o 
   3  -7   2        0.23        0.66      0.37 o 
   4  -7   2        7.03        8.92      0.83 o 
   5  -7   2        7.46        7.26      0.83 o 
   6  -7   2        2.53        2.88      0.44 o 
  -9  -6   2        0.78        0.45      0.54 o 
  -8  -6   2        1.97        2.79      1.84 o 
  -7  -6   2        9.61        7.81      0.59 o 
  -6  -6   2       19.01       17.85      0.71 o 
  -5  -6   2       14.23       12.83      0.55 o 
  -4  -6   2        0.77        0.32      0.14 o 
  -3  -6   2       61.05       58.19      0.94 o 
  -2  -6   2       31.13       28.19      0.61 o 
  -1  -6   2        1.00        1.75      0.18 o 
   0  -6   2      308.33      308.37      4.79 o 
   1  -6   2      714.78      636.06      8.30 o 
   2  -6   2        5.02        5.68      0.51 o 
   3  -6   2       19.70       16.39      0.68 o 
   4  -6   2       26.64       26.22      0.70 o 
   5  -6   2        0.21       -0.22      0.22 o 
   6  -6   2        7.95        7.11      0.51 o 
   7  -6   2        0.83        0.93      0.36 o 
  -9  -5   2        4.54        4.59      1.05 o 
  -8  -5   2        5.57        4.43      0.70 o 
  -7  -5   2       17.87       18.60      0.80 o 
  -6  -5   2       32.55       32.13      1.53 o 
  -5  -5   2       47.14       47.71      1.12 o 
  -4  -5   2       24.41       23.84      0.69 o 
  -3  -5   2       84.49       79.48      1.09 o 
  -2  -5   2      188.22      168.61      2.32 o 
  -1  -5   2      121.15      119.71      1.69 o 
   0  -5   2      210.11      228.72      3.18 o 
   1  -5   2       70.91       79.66      1.26 o 
   2  -5   2       65.76       79.52      1.35 o 
   3  -5   2        0.97        0.58      0.15 o 
   4  -5   2      158.86      158.22      2.21 o 
   5  -5   2       27.89       26.36      1.14 o 
   6  -5   2        0.95        1.93      0.46 o 
   7  -5   2        1.36        1.75      0.51 o 
  -9  -4   2       16.18       17.93      1.81 o 
  -8  -4   2        0.43        1.24      0.70 o 
  -7  -4   2        0.06        0.41      0.51 o 
  -6  -4   2        2.56        2.09      0.54 o 
  -5  -4   2       84.71       82.21      3.61 o 
  -4  -4   2       47.89       56.88      1.03 o 
  -3  -4   2       29.42       29.24      0.70 o 
  -2  -4   2       95.35      113.81      1.62 o 
  -1  -4   2      511.62      626.36      8.11 o 
   0  -4   2      251.37      279.74      3.75 o 
   1  -4   2        9.38        9.94      0.26 o 
   2  -4   2       78.22       80.56      0.96 o 
   3  -4   2        5.45        4.72      0.25 o 
   4  -4   2        6.71        7.28      0.63 o 
   5  -4   2       29.29       29.04      1.76 o 
   6  -4   2        6.56        6.31      1.00 o 
   7  -4   2        7.06        7.62      1.65 o 
   8  -4   2        0.89        0.79      0.79 o 
  -9  -3   2       12.73       14.46      0.71 o 
  -8  -3   2       59.03       58.89      1.55 o 
  -7  -3   2       32.64       35.42      1.12 o 
  -6  -3   2        5.43        4.22      0.25 o 
  -5  -3   2        1.44        1.98      0.22 o 
  -4  -3   2       77.39       85.88      1.08 o 
  -3  -3   2      297.34      332.99      4.02 o 
  -2  -3   2        1.69        3.63      0.30 o 
  -1  -3   2      312.24      335.07      4.40 o 
   0  -3   2      582.96      596.96      7.74 o 
   1  -3   2       12.78       11.50      0.23 o 
   2  -3   2       90.67       91.91      1.15 o 
   3  -3   2       11.32       14.89      0.36 o 
   4  -3   2       20.38       18.62      0.46 o 
   5  -3   2       22.77       24.11      1.05 o 
   6  -3   2       16.59       15.79      0.98 o 
   7  -3   2       27.60       27.32      2.38 o 
   8  -3   2        0.18        0.19      0.73 o 
  -9  -2   2        0.16        0.02      0.45 o 
  -8  -2   2       70.12       71.45      1.75 o 
  -7  -2   2       45.00       48.01      1.26 o 
  -6  -2   2        1.71        2.16      0.32 o 
  -5  -2   2        0.01       -0.04      0.17 o 
  -4  -2   2       30.97       34.96      0.64 o 
  -3  -2   2        7.50        6.53      0.25 o 
  -2  -2   2        1.20        0.51      0.08 o 
  -1  -2   2       67.19       70.58      0.84 o 
   0  -2   2       34.44       47.94      0.60 o 
   1  -2   2      557.05      561.76      5.97 o 
   2  -2   2      251.37      278.13      2.51 o 
   3  -2   2      170.44      177.05      1.93 o 
   4  -2   2       20.04       24.01      0.48 o 
   5  -2   2        0.51        0.15      0.19 o 
   6  -2   2       35.26       33.73      0.94 o 
   7  -2   2       26.07       27.51      1.32 o 
   8  -2   2        9.11        7.82      1.20 o 
   9  -2   2        1.76        3.17      1.01 o 
  -9  -1   2        0.03       -0.52      0.52 o 
  -8  -1   2       16.95       16.80      1.01 o 
  -7  -1   2        7.64        7.14      0.67 o 
  -6  -1   2       15.84       15.97      1.13 o 
  -5  -1   2        3.02        2.76      0.26 o 
  -4  -1   2      108.54      108.32      1.73 o 
  -3  -1   2      679.33      732.40      8.97 o 
  -2  -1   2       67.97       69.85      0.81 o 
  -1  -1   2       67.90       85.95      0.87 o 
   0  -1   2     1163.27     1109.41     27.69 o 
   1  -1   2        0.72        0.26      0.08 o 
   2  -1   2      406.40      408.91      3.82 o 
   3  -1   2       98.84      105.60      1.32 o 
   4  -1   2       62.01       67.61      0.98 o 
   5  -1   2        0.58        0.64      0.19 o 
   6  -1   2       40.07       41.20      1.10 o 
   7  -1   2        0.08        0.24      0.35 o 
   8  -1   2       24.11       27.08      2.61 o 
   9  -1   2        6.51        8.62      1.30 o 
  -9   0   2        1.94        1.58      0.92 o 
  -8   0   2        1.49        1.05      0.79 o 
  -7   0   2        0.02        0.56      1.05 o 
  -6   0   2        0.43        0.78      0.35 o 
  -5   0   2       28.23       30.82      0.81 o 
  -4   0   2      149.06      148.02      2.02 o 
  -3   0   2      131.33      158.07      2.06 o 
  -2   0   2     1681.04     1761.86     19.23 o 
  -1   0   2      673.02      703.03      5.43 o 
   0   0   2      490.92      465.48      3.82 o 
   1   0   2        2.18        1.67      0.07 o 
   3   0   2      386.73      423.19      3.96 o 
   4   0   2       18.79       21.35      0.48 o 
   5   0   2       18.01       21.80      0.55 o 
   6   0   2      100.26      105.65      1.64 o 
   7   0   2        8.25        6.28      0.70 o 
   8   0   2       11.73       11.49      0.73 o 
   9   0   2        2.39        2.63      0.86 o 
  10   0   2        1.12        0.95      0.89 o 
  -8   1   2        0.02       -0.13      0.67 o 
  -7   1   2        5.08        5.73      1.08 o 
  -6   1   2        5.92        6.66      0.60 o 
  -5   1   2       66.48       66.22      1.98 o 
  -4   1   2        4.45        4.53      0.29 o 
  -3   1   2      113.36      118.67      1.87 o 
  -2   1   2      660.21      763.69      8.13 o 
  -1   1   2       43.22       46.09      0.55 o 
   0   1   2      129.92      123.68      1.03 o 
   1   1   2       83.27       72.45      0.61 o 
   3   1   2        3.39        2.41      0.12 o 
   4   1   2       55.08       60.42      0.73 o 
   5   1   2       15.83       17.16      0.51 o 
   6   1   2       10.01       10.34      0.36 o 
   7   1   2        6.60        6.11      0.38 o 
   8   1   2        0.30       -0.29      0.29 o 
   9   1   2        0.07        0.43      0.38 o 
  10   1   2        1.61        2.55      0.81 o 
  -8   2   2        0.14        0.35      0.73 o 
  -7   2   2        0.68       -0.31      0.47 o 
  -6   2   2       25.05       21.50      1.93 o 
  -5   2   2      149.19      135.92      2.72 o 
  -4   2   2      108.40      106.67      1.62 o 
  -3   2   2      214.91      224.40      2.29 o 
  -2   2   2      320.93      353.81      5.07 o 
  -1   2   2      654.53      697.85      5.72 o 
   0   2   2       43.72       38.15      0.43 o 
   1   2   2      697.89      708.44      7.42 o 
   2   2   2      175.47      182.75      1.60 o 
   3   2   2       17.85       17.72      0.26 o 
   4   2   2      251.27      236.19      2.43 o 
   5   2   2        1.73        1.87      0.15 o 
   6   2   2       55.97       58.23      0.89 o 
   7   2   2        0.21       -0.19      0.19 o 
   8   2   2        3.68        3.22      0.34 o 
   9   2   2        8.86        7.60      0.61 o 
  10   2   2        4.64        4.61      0.67 o 
  -8   3   2        0.45        0.73      0.59 o 
  -7   3   2        0.18        0.14      0.51 o 
  -6   3   2       14.92       14.94      0.90 o 
  -5   3   2       78.59       73.27      1.80 o 
  -4   3   2       46.06       46.09      0.94 o 
  -3   3   2        0.06        0.21      0.11 o 
  -2   3   2       14.80       17.28      0.37 o 
  -1   3   2      163.82      183.10      1.94 o 
   0   3   2      274.92      280.64      2.46 o 
   1   3   2      775.51      784.07      8.82 o 
   2   3   2        4.48        5.08      0.15 o 
   3   3   2      234.44      221.82      3.43 o 
   4   3   2      110.56       95.49      1.25 o 
   5   3   2        3.95        2.88      0.13 o 
   6   3   2       20.23       20.80      0.45 o 
   7   3   2       28.57       29.47      0.61 o 
   8   3   2        5.69        5.14      0.34 o 
   9   3   2        8.01        8.28      0.50 o 
  10   3   2        1.21        0.98      0.38 o 
  -7   4   2        2.51        3.05      0.71 o 
  -6   4   2        2.31        1.96      0.49 o 
  -5   4   2        0.03       -0.32      0.32 o 
  -4   4   2        0.02       -0.19      0.21 o 
  -3   4   2        3.65        2.67      0.23 o 
  -2   4   2       12.08        8.82      0.27 o 
  -1   4   2       24.22       22.41      0.32 o 
   0   4   2       96.00      116.11      1.48 o 
   1   4   2      220.39      231.08      2.69 o 
   2   4   2      145.85      156.47      2.40 o 
   3   4   2      121.43      120.16      1.89 o 
   4   4   2       76.22       90.76      1.57 o 
   5   4   2        0.53        0.54      0.18 o 
   6   4   2        0.04       -0.25      0.25 o 
   7   4   2       21.07       21.58      1.24 o 
   8   4   2        2.47        2.25      0.70 o 
   9   4   2        3.80        3.39      0.86 o 
  10   4   2        0.24        1.01      0.82 o 
  -6   5   2        0.06        0.42      0.40 o 
  -5   5   2        1.90        2.32      0.37 o 
  -4   5   2        6.26        5.67      0.42 o 
  -3   5   2       51.89       49.60      0.95 o 
  -2   5   2       82.45       73.31      0.91 o 
  -1   5   2       14.10       13.57      0.51 o 
   0   5   2       55.24       56.73      0.85 o 
   1   5   2        8.28        9.17      0.26 o 
   2   5   2       22.86       23.38      0.40 o 
   3   5   2        2.92        0.84      0.11 o 
   4   5   2       36.31       37.12      0.64 o 
   5   5   2       98.99       94.64      1.47 o 
   6   5   2        0.02       -0.20      0.22 o 
   7   5   2       23.48       25.25      1.74 o 
   8   5   2        4.63        4.96      0.63 o 
   9   5   2       11.62        9.69      1.27 o 
  10   5   2        0.16       -0.25      0.67 o 
  -6   6   2        3.09        4.20      0.47 o 
  -5   6   2        0.78        0.60      0.29 o 
  -4   6   2        5.67        5.29      0.38 o 
  -3   6   2       22.54       21.15      0.61 o 
  -2   6   2       45.70       37.01      1.21 o 
  -1   6   2       29.17       29.85      1.22 o 
   0   6   2      123.73      114.92      1.75 o 
   1   6   2        3.44        3.60      0.18 o 
   2   6   2      107.97      112.20      1.54 o 
   3   6   2        0.46        0.24      0.09 o 
   4   6   2      260.91      280.11      4.28 o 
   5   6   2       69.71       74.99      1.43 o 
   6   6   2        0.10        0.40      0.30 o 
   7   6   2        0.05       -0.22      0.41 o 
   8   6   2        7.01        7.24      0.65 o 
   9   6   2       12.10       10.45      1.27 o 
  -5   7   2        6.86        6.75      0.79 o 
  -4   7   2        3.15        3.18      0.65 o 
  -3   7   2        3.81        2.60      0.54 o 
  -2   7   2        0.26        0.18      0.26 o 
  -1   7   2       12.12        8.73      0.53 o 
   0   7   2      304.02      285.75      5.52 o 
   1   7   2      145.46      136.72      2.32 o 
   2   7   2       64.72       71.56      1.08 o 
   3   7   2       82.99       79.78      1.31 o 
   4   7   2       13.43       12.94      0.40 o 
   5   7   2        0.02        0.20      0.15 o 
   6   7   2        6.57        6.64      0.52 o 
   7   7   2        8.43        9.31      0.64 o 
   8   7   2        9.40        8.13      0.67 o 
   9   7   2        0.84        1.49      0.68 o 
  -4   8   2        6.47        9.12      0.99 o 
  -3   8   2        9.69       11.40      1.00 o 
  -2   8   2       17.26       18.44      1.03 o 
  -1   8   2        0.00       -0.08      0.25 o 
   0   8   2        8.81        8.66      0.63 o 
   1   8   2       45.17       44.17      1.24 o 
   2   8   2       11.98       12.15      0.44 o 
   3   8   2       68.24       63.80      1.12 o 
   4   8   2       42.67       41.97      0.78 o 
   5   8   2        0.42        0.45      0.20 o 
   6   8   2        7.97        7.93      0.71 o 
   7   8   2        8.19        7.48      0.62 o 
   8   8   2       11.55       11.44      1.14 o 
   9   8   2        1.15        0.62      0.57 o 
  -2   9   2        5.76        7.16      1.17 o 
  -1   9   2       11.36       12.12      0.88 o 
   0   9   2        1.26        0.79      0.37 o 
   1   9   2        1.88        1.71      0.35 o 
   2   9   2       32.52       33.55      0.99 o 
   3   9   2        2.33        2.66      0.41 o 
   4   9   2       12.59       11.11      1.08 o 
   5   9   2        7.77        6.87      0.38 o 
   6   9   2        0.45        0.49      0.23 o 
   7   9   2        1.47        1.54      0.33 o 
   8   9   2        0.50        0.44      0.36 o 
   9   9   2        0.45       -0.51      0.51 o 
  -1  10   2        0.43        0.54      0.67 o 
   0  10   2        0.87        0.51      0.78 o 
   1  10   2        6.29        7.08      0.68 o 
   2  10   2        3.14        4.22      0.45 o 
   3  10   2        1.03        1.08      0.41 o 
   4  10   2        3.05        2.95      0.41 o 
   6  10   2        4.83        5.49      0.38 o 
   7  10   2        1.62        1.21      0.32 o 
   8  10   2        2.47        2.60      0.60 o 
   0  11   2        4.81        4.78      0.89 o 
   1  11   2        0.50       -0.02      0.36 o 
   2  11   2       10.62       12.20      0.70 o 
   3  11   2        3.30        3.45      0.57 o 
   4  11   2        0.74        0.79      0.35 o 
   6  11   2        2.33        3.36      0.44 o 
   7  11   2        6.69        6.15      0.70 o 
  -5 -11   3        0.16        0.12      0.19 o 
  -4 -11   3        3.71        3.35      0.48 o 
  -3 -11   3        3.23        3.57      0.52 o 
  -2 -11   3        0.02        0.08      0.35 o 
  -1 -11   3        4.97        5.03      0.52 o 
   0 -11   3        0.17        0.48      0.54 o 
   1 -11   3        2.52        3.10      0.79 o 
  -7 -10   3        0.11        0.31      0.37 o 
  -6 -10   3        3.52        4.11      0.45 o 
  -5 -10   3        0.72        0.80      0.29 o 
  -4 -10   3        0.05       -0.18      0.18 o 
  -3 -10   3        0.30        0.20      0.62 o 
  -2 -10   3        1.63        1.40      0.29 o 
  -1 -10   3        2.49        3.50      0.41 o 
   0 -10   3        0.57        0.97      0.37 o 
   1 -10   3       14.06       15.73      0.91 o 
  -8  -9   3        0.23       -0.03      0.41 o 
  -7  -9   3        0.09        0.05      0.30 o 
  -6  -9   3        8.95        9.78      0.65 o 
  -5  -9   3        0.68       -0.06      0.27 o 
  -4  -9   3        0.09       -0.18      0.18 o 
  -3  -9   3        1.33        1.41      0.25 o 
  -2  -9   3       43.64       42.81      1.05 o 
  -1  -9   3        7.85        5.93      0.46 o 
   0  -9   3        4.33        7.11      0.60 o 
   1  -9   3        0.27       -0.11      0.52 o 
   2  -9   3        1.58        1.44      0.45 o 
   3  -9   3        2.93        3.83      0.95 o 
  -8  -8   3        0.01       -0.25      0.57 o 
  -7  -8   3        3.31        3.60      0.44 o 
  -6  -8   3        9.47        8.76      0.52 o 
  -5  -8   3        1.57        1.46      0.26 o 
  -4  -8   3      140.91      131.42      2.29 o 
  -3  -8   3        1.22        0.68      0.25 o 
  -2  -8   3       19.72       19.51      0.59 o 
  -1  -8   3        0.04        0.21      0.20 o 
   0  -8   3       15.47       11.81      0.63 o 
   1  -8   3       29.75       26.55      0.99 o 
   2  -8   3        1.21        0.92      0.30 o 
   3  -8   3        0.07       -0.32      0.32 o 
   4  -8   3        5.61        6.89      0.77 o 
   5  -8   3        1.59        1.08      0.79 o 
  -8  -7   3        0.11       -0.19      0.60 o 
  -7  -7   3       14.82       15.10      0.67 o 
  -6  -7   3       15.65       14.90      0.58 o 
  -5  -7   3       35.51       33.97      0.80 o 
  -4  -7   3      195.76      190.48      2.73 o 
  -3  -7   3      113.60      109.73      1.96 o 
  -2  -7   3        0.26        0.70      0.16 o 
  -1  -7   3      100.86       84.30      1.36 o 
   0  -7   3       57.75       57.56      1.43 o 
   1  -7   3       51.01       45.68      1.05 o 
   2  -7   3       45.57       44.15      1.39 o 
   3  -7   3       44.83       45.07      1.21 o 
   4  -7   3        8.10        9.55      0.83 o 
   5  -7   3        0.02        0.08      0.46 o 
   6  -7   3        8.58        8.31      0.84 o 
  -9  -6   3        0.10        0.89      0.92 o 
  -8  -6   3       15.86       19.13      1.22 o 
  -7  -6   3       52.98       53.80      1.26 o 
  -6  -6   3       81.12       78.30      1.48 o 
  -5  -6   3        1.13        1.16      0.24 o 
  -4  -6   3      102.06      100.68      1.61 o 
  -3  -6   3       46.31       50.28      1.21 o 
  -2  -6   3        1.77        1.80      0.18 o 
  -1  -6   3       16.03       17.70      0.45 o 
   0  -6   3       14.85       13.72      0.43 o 
   1  -6   3        0.06        0.22      0.20 o 
   2  -6   3        0.00       -0.02      0.22 o 
   3  -6   3        1.49        1.46      0.31 o 
   4  -6   3        1.27        1.13      0.29 o 
   5  -6   3       15.66       18.13      0.82 o 
   6  -6   3        1.29        0.98      0.35 o 
   7  -6   3        1.60        1.12      0.35 o 
  -9  -5   3        0.44        0.51      0.57 o 
  -8  -5   3        1.76        2.62      0.81 o 
  -7  -5   3       21.36       20.14      0.90 o 
  -6  -5   3       65.13       63.79      1.30 o 
  -5  -5   3        2.70        3.05      0.30 o 
  -4  -5   3       31.92       34.87      0.69 o 
  -3  -5   3        8.73        7.71      0.28 o 
  -2  -5   3      133.76      142.42      2.38 o 
  -1  -5   3       36.49       42.15      0.88 o 
   0  -5   3       82.03       79.38      1.27 o 
   1  -5   3        7.86        8.92      0.39 o 
   2  -5   3      124.83      127.11      2.31 o 
   3  -5   3       44.41       37.24      0.70 o 
   4  -5   3        2.31        1.91      0.26 o 
   5  -5   3       30.15       26.28      0.92 o 
   6  -5   3       16.15       16.15      0.85 o 
   7  -5   3        5.83        5.95      1.35 o 
  -9  -4   3        0.13       -0.67      0.67 o 
  -8  -4   3       28.24       34.75      2.19 o 
  -7  -4   3        0.63        0.35      0.60 o 
  -6  -4   3        2.28        2.15      0.35 o 
  -5  -4   3       20.89       18.76      0.63 o 
  -4  -4   3        3.46        4.08      0.26 o 
  -3  -4   3        4.45        3.41      0.21 o 
  -2  -4   3      139.63      159.95      2.28 o 
  -1  -4   3        3.33        3.68      0.20 o 
   0  -4   3        2.92        3.11      0.27 o 
   1  -4   3        0.73        0.24      0.10 o 
   2  -4   3       14.20       14.58      0.34 o 
   3  -4   3      121.48      120.09      1.53 o 
   4  -4   3       29.20       31.56      0.79 o 
   5  -4   3       71.19       68.14      2.12 o 
   6  -4   3      103.12      100.72      2.79 o 
   7  -4   3        0.56       -0.21      0.46 o 
   8  -4   3        0.03       -0.41      0.67 o 
  -9  -3   3        1.75        1.58      0.33 o 
  -8  -3   3       11.16        8.23      0.51 o 
  -7  -3   3        5.39        5.91      0.54 o 
  -6  -3   3        0.28        0.10      0.16 o 
  -5  -3   3        2.05        2.12      0.24 o 
  -4  -3   3        9.08        8.83      0.28 o 
  -3  -3   3       93.36      103.89      1.31 o 
  -2  -3   3      315.92      306.28      3.71 o 
  -1  -3   3      161.39      187.08      2.31 o 
   0  -3   3       46.19       35.78      0.57 o 
   1  -3   3      667.05      681.54      7.32 o 
   2  -3   3      427.48      523.25      5.62 o 
   3  -3   3       81.06       88.99      1.16 o 
   4  -3   3       81.70       87.24      1.15 o 
   5  -3   3       23.33       24.18      1.84 o 
   6  -3   3       38.57       37.80      1.45 o 
   7  -3   3        5.74        5.96      0.98 o 
   8  -3   3       14.81       10.39      1.43 o 
   9  -3   3        1.45        1.71      0.89 o 
  -9  -2   3        0.15       -0.19      0.54 o 
  -8  -2   3        0.05       -0.20      0.33 o 
  -7  -2   3       12.27       10.59      1.01 o 
  -6  -2   3       28.27       26.82      0.87 o 
  -5  -2   3        8.16        7.20      0.35 o 
  -4  -2   3        2.67        3.16      0.25 o 
  -3  -2   3        6.86        3.00      0.17 o 
  -2  -2   3      449.39      484.14      7.11 o 
  -1  -2   3      345.56      347.58      3.77 o 
   0  -2   3       85.74       78.42      0.96 o 
   1  -2   3      505.18      569.71      6.10 o 
   2  -2   3      327.10      346.44      2.95 o 
   3  -2   3        6.46       12.14      0.44 o 
   4  -2   3       18.18       20.48      0.44 o 
   5  -2   3        7.83        6.44      0.33 o 
   6  -2   3        0.20       -0.19      0.24 o 
   7  -2   3        6.59        7.20      0.84 o 
   8  -2   3        7.81        5.51      1.08 o 
   9  -2   3        5.30        5.29      1.14 o 
  -9  -1   3        0.08       -0.44      0.45 o 
  -8  -1   3        0.29       -0.03      0.38 o 
  -7  -1   3        0.65        0.48      0.34 o 
  -6  -1   3       88.47       86.20      1.88 o 
  -5  -1   3      112.56      117.45      1.97 o 
  -4  -1   3       60.02       60.37      0.92 o 
  -3  -1   3      278.91      309.22      3.19 o 
  -2  -1   3       11.55       12.71      0.31 o 
  -1  -1   3      111.66      128.48      1.37 o 
   0  -1   3     1421.34     1399.74     12.79 o 
   1  -1   3      449.22      424.30      3.54 o 
   2  -1   3      181.62      228.49      2.21 o 
   3  -1   3      206.10      192.92      2.06 o 
   4  -1   3       33.43       37.78      0.66 o 
   5  -1   3        8.06        8.06      0.46 o 
   6  -1   3        1.66        1.62      0.26 o 
   7  -1   3        2.33        3.10      0.40 o 
   8  -1   3        0.06       -0.37      0.44 o 
   9  -1   3        1.60        1.30      0.61 o 
  -8   0   3        0.47        0.54      0.76 o 
  -7   0   3        9.07        8.32      0.67 o 
  -6   0   3      101.02      100.93      3.10 o 
  -5   0   3       26.61       26.12      0.78 o 
  -4   0   3        8.24        8.89      0.40 o 
  -3   0   3      137.79      150.52      2.27 o 
  -2   0   3        0.00        0.01      0.08 o 
  -1   0   3       57.28       63.18      0.67 o 
   0   0   3       91.08       97.81      1.28 o 
   1   0   3       34.41       34.97      0.36 o 
   2   0   3        2.68        2.35      0.09 o 
   3   0   3        5.08        5.88      0.17 o 
   4   0   3       43.38       43.33      0.59 o 
   5   0   3       86.52       89.26      1.14 o 
   6   0   3       12.38       14.09      0.49 o 
   7   0   3        0.08        0.22      0.24 o 
   8   0   3       11.65       11.51      0.65 o 
   9   0   3        0.02       -0.25      0.48 o 
  10   0   3        3.43        3.29      0.98 o 
  -8   1   3        0.02        0.67      0.82 o 
  -7   1   3        1.53        1.84      0.79 o 
  -6   1   3        0.88        0.83      0.63 o 
  -5   1   3      177.07      174.55      2.82 o 
  -4   1   3       70.99       68.10      1.50 o 
  -3   1   3       20.27       25.50      0.49 o 
  -2   1   3        3.21        4.82      0.23 o 
  -1   1   3      258.76      276.55      2.84 o 
   0   1   3      788.42      825.60      7.62 o 
   1   1   3      185.58      173.97      1.43 o 
   2   1   3        0.02        0.23      0.10 o 
   3   1   3       59.78       59.18      0.64 o 
   4   1   3      160.99      187.90      2.15 o 
   5   1   3        9.92        9.86      0.30 o 
   6   1   3       50.67       52.77      0.83 o 
   7   1   3       48.79       45.09      0.91 o 
   8   1   3       26.87       28.40      0.88 o 
   9   1   3        3.38        4.11      0.52 o 
  10   1   3        4.12        4.98      1.39 o 
  -8   2   3        4.50        4.02      1.14 o 
  -7   2   3        3.37        2.84      0.66 o 
  -6   2   3       11.99       10.34      1.36 o 
  -5   2   3       34.33       32.08      1.12 o 
  -4   2   3       10.31       11.32      0.58 o 
  -3   2   3       16.57       12.97      0.36 o 
  -2   2   3        1.37        2.45      0.18 o 
  -1   2   3       78.29       74.11      0.76 o 
   0   2   3       52.87       49.93      0.57 o 
   1   2   3       22.84       25.00      0.33 o 
   2   2   3        0.00        0.12      0.04 o 
   3   2   3       17.87       16.91      0.29 o 
   4   2   3     2917.01     3104.52     59.94 o 
   5   2   3      136.11      145.79      1.52 o 
   6   2   3        6.84        5.15      0.25 o 
   7   2   3       11.96       14.48      0.48 o 
   8   2   3        0.06        0.07      0.24 o 
   9   2   3       15.66       17.56      0.82 o 
  10   2   3        0.37        0.49      0.39 o 
  -7   3   3        3.68        2.30      0.65 o 
  -6   3   3        0.69        0.53      0.48 o 
  -5   3   3        4.73        5.34      0.55 o 
  -4   3   3       51.74       51.15      1.38 o 
  -3   3   3        0.68        0.58      0.23 o 
  -2   3   3      216.97      234.35      2.23 o 
  -1   3   3      300.62      309.11      2.96 o 
   0   3   3      260.58      297.00      2.63 o 
   1   3   3      115.05      123.40      1.44 o 
   2   3   3       77.56       94.95      1.21 o 
   3   3   3       62.96       73.40      1.11 o 
   4   3   3     1625.47     1810.73     23.29 o 
   5   3   3        8.29        4.35      0.17 o 
   6   3   3       13.36       10.82      0.35 o 
   7   3   3        0.01       -0.15      0.15 o 
   8   3   3        9.31        8.07      0.53 o 
   9   3   3       10.85       10.50      0.54 o 
  10   3   3        0.55        0.30      0.28 o 
  -7   4   3        0.04        0.06      0.74 o 
  -6   4   3        3.66        4.86      0.74 o 
  -5   4   3        6.85        6.65      0.61 o 
  -4   4   3        2.10        1.51      0.31 o 
  -3   4   3       29.94       23.78      0.69 o 
  -2   4   3       18.72       14.74      0.40 o 
  -1   4   3       35.21       35.18      0.47 o 
   0   4   3      244.05      257.89      2.45 o 
   1   4   3      179.24      202.57      2.44 o 
   2   4   3      440.31      472.45      6.10 o 
   3   4   3       75.81       88.35      1.29 o 
   4   4   3        9.47       12.01      0.42 o 
   5   4   3        0.00       -0.14      0.16 o 
   6   4   3       24.39       30.04      1.05 o 
   7   4   3        1.19        0.32      0.32 o 
   8   4   3        3.17        2.95      0.76 o 
   9   4   3       12.34       11.97      1.39 o 
  10   4   3        0.47        1.14      0.73 o 
  -6   5   3        1.20        1.78      0.59 o 
  -5   5   3        0.27        0.15      0.37 o 
  -4   5   3        0.43        0.57      0.26 o 
  -3   5   3       42.91       38.25      0.91 o 
  -2   5   3       14.80       12.95      0.44 o 
  -1   5   3      144.48      133.31      1.78 o 
   0   5   3       58.34       49.13      0.81 o 
   1   5   3       52.89       51.35      0.77 o 
   2   5   3        8.61       11.27      0.39 o 
   3   5   3      165.31      174.44      2.36 o 
   4   5   3       14.17       15.58      0.59 o 
   5   5   3        1.48        1.83      0.23 o 
   6   5   3        3.74        3.59      0.40 o 
   7   5   3        0.05       -0.10      0.29 o 
   8   5   3        0.39        0.14      0.54 o 
   9   5   3        0.20        0.29      0.60 o 
  10   5   3        1.44        1.14      0.82 o 
  -5   6   3       19.09       22.40      0.80 o 
  -4   6   3        4.11        4.29      0.32 o 
  -3   6   3        1.20        1.75      0.24 o 
  -2   6   3       14.04       12.80      0.86 o 
  -1   6   3       63.63       63.91      2.22 o 
   0   6   3       48.94       46.24      1.40 o 
   1   6   3       57.18       56.56      0.87 o 
   2   6   3        9.26        9.96      0.27 o 
   3   6   3        2.54        4.38      0.21 o 
   4   6   3        0.39        1.34      0.15 o 
   5   6   3        5.13        4.80      0.31 o 
   6   6   3        1.85        2.20      0.35 o 
   7   6   3        0.00        0.25      0.30 o 
   8   6   3        1.48        2.12      0.45 o 
   9   6   3        2.00        2.47      0.79 o 
  10   6   3        1.03        1.27      0.76 o 
  -5   7   3       14.46       15.82      0.93 o 
  -4   7   3        0.26        0.83      0.55 o 
  -3   7   3        0.05       -0.24      0.65 o 
  -2   7   3        6.58        8.89      0.79 o 
  -1   7   3        0.74        0.35      0.25 o 
   0   7   3        1.04        1.09      0.27 o 
   1   7   3       13.48       11.27      0.43 o 
   2   7   3       15.12       16.70      0.63 o 
   3   7   3       18.59       17.11      0.47 o 
   4   7   3       14.19       14.21      0.43 o 
   5   7   3        0.09        0.03      0.20 o 
   6   7   3        3.02        3.40      0.44 o 
   7   7   3       36.62       35.41      1.17 o 
   8   7   3        0.87        0.36      0.36 o 
   9   7   3        0.11       -0.08      0.40 o 
  -4   8   3        7.84        7.54      1.33 o 
  -3   8   3       10.25       11.84      1.04 o 
  -2   8   3       13.62       14.14      1.03 o 
  -1   8   3        1.71        1.56      0.38 o 
   0   8   3        0.51        0.33      0.31 o 
   1   8   3       25.55       24.40      0.93 o 
   2   8   3       30.08       28.79      0.75 o 
   3   8   3       18.48       18.82      0.65 o 
   4   8   3       16.65       16.28      0.47 o 
   5   8   3       13.07       11.51      0.51 o 
   6   8   3        7.84        6.97      0.49 o 
   7   8   3       23.30       23.08      0.97 o 
   8   8   3        6.96        5.67      0.57 o 
   9   8   3        1.23        1.69      0.63 o 
  -3   9   3        0.61        1.62      0.92 o 
  -2   9   3        0.12        0.63      0.76 o 
  -1   9   3        0.02        0.32      0.63 o 
   0   9   3        7.51        9.44      1.03 o 
   1   9   3       13.76       13.68      0.74 o 
   2   9   3       57.82       55.98      1.47 o 
   3   9   3       14.29       13.57      0.61 o 
   4   9   3        0.81        0.74      0.24 o 
   5   9   3       70.88       66.50      1.52 o 
   6   9   3        3.58        3.70      0.38 o 
   7   9   3        0.20        0.20      0.28 o 
   8   9   3        0.05        0.01      0.32 o 
   9   9   3        0.58       -0.32      0.54 o 
   0  10   3        8.26        8.92      0.82 o 
   1  10   3        5.69        6.11      0.62 o 
   2  10   3        5.69        6.03      0.55 o 
   3  10   3        0.02        0.44      0.41 o 
   4  10   3        4.77        4.11      0.37 o 
   5  10   3       22.72       22.84      0.72 o 
   6  10   3       14.37       13.25      0.59 o 
   7  10   3        5.74        4.48      0.43 o 
   8  10   3        3.50        4.06      0.67 o 
   1  11   3        3.23        3.10      0.73 o 
   2  11   3        3.83        3.76      0.51 o 
   3  11   3       17.97       22.27      1.30 o 
   4  11   3        0.00       -0.38      0.38 o 
   5  11   3        0.62        0.51      0.38 o 
   6  11   3        0.10        0.10      0.38 o 
   7  11   3        2.48        2.50      0.35 o 
  -5 -11   4       20.12       20.91      1.52 o 
  -4 -11   4        3.50        3.14      0.32 o 
  -3 -11   4        0.83        0.23      0.29 o 
  -2 -11   4       11.00       13.03      0.66 o 
  -1 -11   4        3.87        5.12      0.82 o 
   0 -11   4        5.33        5.61      0.82 o 
  -6 -10   4        4.60        3.93      0.49 o 
  -5 -10   4        4.37        3.94      0.37 o 
  -4 -10   4        1.51        2.36      0.29 o 
  -3 -10   4       11.12       11.83      0.97 o 
  -2 -10   4        6.58        7.51      0.52 o 
  -1 -10   4        8.32        9.55      0.64 o 
   0 -10   4       12.96       13.90      1.57 o 
   1 -10   4       20.03       22.32      1.22 o 
  -7  -9   4        1.46        1.35      0.45 o 
  -6  -9   4        3.39        3.91      0.49 o 
  -5  -9   4        2.69        2.43      0.32 o 
  -4  -9   4        0.45        0.07      0.21 o 
  -3  -9   4        1.64        1.96      0.29 o 
  -2  -9   4        9.45        9.72      0.56 o 
  -1  -9   4        0.10       -0.23      0.23 o 
   0  -9   4       34.22       40.26      1.26 o 
   1  -9   4       40.43       41.59      1.85 o 
   2  -9   4        1.15        2.39      0.50 o 
   3  -9   4        0.60       -0.54      0.54 o 
  -7  -8   4        7.00        7.09      0.58 o 
  -6  -8   4        0.07       -0.19      0.25 o 
  -5  -8   4       10.96       11.15      0.52 o 
  -4  -8   4        4.49        4.39      0.33 o 
  -3  -8   4       14.31       10.52      0.62 o 
  -2  -8   4        7.44        7.71      0.44 o 
  -1  -8   4        0.00       -0.07      0.31 o 
   0  -8   4        1.32        2.24      0.57 o 
   1  -8   4        1.69        2.37      0.39 o 
   2  -8   4        8.99        8.69      1.25 o 
   3  -8   4        0.50        0.10      0.39 o 
   4  -8   4        0.07       -0.11      0.43 o 
   5  -8   4        0.48       -0.57      0.57 o 
  -8  -7   4        3.06        2.53      1.11 o 
  -7  -7   4       15.12       14.01      0.70 o 
  -6  -7   4       35.99       33.93      0.92 o 
  -5  -7   4        8.07        7.90      0.56 o 
  -4  -7   4        0.32        0.16      0.21 o 
  -3  -7   4       63.47       54.76      1.22 o 
  -2  -7   4      157.47      133.68      2.37 o 
  -1  -7   4        1.84        2.10      0.37 o 
   0  -7   4       25.39       22.02      0.71 o 
   1  -7   4       44.66       39.46      0.97 o 
   2  -7   4        4.46        2.79      0.33 o 
   3  -7   4        8.09        6.64      0.66 o 
   4  -7   4        0.00       -0.07      0.37 o 
   5  -7   4        5.21        5.51      0.76 o 
   6  -7   4       19.48       22.03      1.46 o 
  -8  -6   4        4.79        3.14      0.71 o 
  -7  -6   4        0.15       -0.01      0.43 o 
  -6  -6   4        0.95        0.55      0.29 o 
  -5  -6   4        0.17        0.40      0.24 o 
  -4  -6   4        0.97        1.21      0.24 o 
  -3  -6   4      110.88      111.55      2.54 o 
  -2  -6   4      149.74      123.74      1.90 o 
  -1  -6   4        1.92        4.28      0.28 o 
   0  -6   4        3.81        4.05      0.29 o 
   1  -6   4      175.77      157.75      3.31 o 
   2  -6   4      122.04      132.89      3.95 o 
   3  -6   4       61.14       52.89      1.29 o 
   4  -6   4       47.46       50.33      1.03 o 
   5  -6   4        0.26       -0.17      0.22 o 
   6  -6   4        4.70        5.27      0.46 o 
   7  -6   4        1.51        1.11      0.35 o 
  -9  -5   4        0.34        0.32      0.92 o 
  -8  -5   4        0.24        0.19      0.53 o 
  -7  -5   4        1.01        0.87      0.49 o 
  -6  -5   4        1.78        1.44      0.39 o 
  -5  -5   4       81.37       79.30      1.48 o 
  -4  -5   4      101.98       97.75      1.92 o 
  -3  -5   4        3.16        3.47      0.25 o 
  -2  -5   4       71.53       67.55      1.16 o 
  -1  -5   4      271.10      245.42      3.43 o 
   0  -5   4       10.94       10.36      0.73 o 
   1  -5   4        1.69        1.05      0.19 o 
   2  -5   4      172.25      163.73      2.78 o 
   3  -5   4      392.56      363.10      5.00 o 
   4  -5   4        0.15        0.07      0.21 o 
   5  -5   4        4.07        3.45      0.41 o 
   6  -5   4        8.68        7.86      0.99 o 
   7  -5   4        0.09       -0.32      0.52 o 
  -9  -4   4        1.32        1.49      1.08 o 
  -8  -4   4        0.09        0.07      0.52 o 
  -7  -4   4       13.40       15.39      1.14 o 
  -6  -4   4       29.79       30.71      1.05 o 
  -5  -4   4       84.56       81.06      1.51 o 
  -4  -4   4      147.01      146.14      2.50 o 
  -3  -4   4       73.22       85.15      1.27 o 
  -2  -4   4        3.43        3.72      0.25 o 
  -1  -4   4        4.29        4.18      0.29 o 
   0  -4   4      485.44      456.70      6.10 o 
   1  -4   4       90.33      101.47      1.42 o 
   2  -4   4      123.59      134.22      1.64 o 
   3  -4   4        1.82        1.72      0.19 o 
   4  -4   4       16.00       19.74      0.72 o 
   5  -4   4        1.52        0.39      0.31 o 
   6  -4   4       33.61       34.82      1.44 o 
   7  -4   4       12.96       14.13      1.12 o 
   8  -4   4        1.89        1.71      0.82 o 
  -9  -3   4        0.68        0.56      0.30 o 
  -8  -3   4        0.06       -0.10      0.27 o 
  -7  -3   4       27.31       29.56      0.77 o 
  -6  -3   4        6.53        6.07      0.43 o 
  -5  -3   4        1.75        1.48      0.20 o 
  -4  -3   4        9.23       11.78      0.35 o 
  -3  -3   4      155.98      146.43      1.64 o 
  -2  -3   4       23.19       37.21      0.54 o 
  -1  -3   4      170.69      175.48      2.24 o 
   0  -3   4      349.65      424.72      5.08 o 
   1  -3   4      325.57      388.57      4.68 o 
   2  -3   4        0.82        0.50      0.11 o 
   3  -3   4        5.63        4.49      0.23 o 
   4  -3   4        0.18        0.23      0.15 o 
   5  -3   4        3.78        3.77      0.48 o 
   6  -3   4        9.36        9.82      0.83 o 
   7  -3   4       36.73       38.13      2.27 o 
   8  -3   4        1.49       -0.03      0.67 o 
   9  -3   4        1.39        2.34      0.92 o 
  -8  -2   4        0.01        0.12      0.36 o 
  -7  -2   4       16.16       15.56      0.79 o 
  -6  -2   4      190.32      182.40      3.29 o 
  -5  -2   4       71.49       71.80      1.54 o 
  -4  -2   4       36.99       36.13      0.75 o 
  -3  -2   4        0.77        1.00      0.13 o 
  -2  -2   4       51.58       57.78      0.76 o 
  -1  -2   4      135.91      163.64      2.08 o 
   0  -2   4      222.47      236.46      2.65 o 
   1  -2   4      278.39      321.42      3.58 o 
   2  -2   4      289.20      319.34      2.75 o 
   3  -2   4        3.68        2.29      0.17 o 
   4  -2   4        0.16       -0.09      0.12 o 
   5  -2   4       26.11       26.61      0.76 o 
   6  -2   4       18.50       17.90      0.69 o 
   7  -2   4       11.72       11.15      0.92 o 
   8  -2   4       26.63       26.42      1.84 o 
   9  -2   4        9.21       10.71      1.46 o 
  -8  -1   4        0.64        0.58      0.49 o 
  -7  -1   4        1.51        0.47      0.35 o 
  -6  -1   4       64.97       57.57      1.46 o 
  -5  -1   4       26.65       30.46      2.06 o 
  -4  -1   4        0.73        1.00      0.24 o 
  -3  -1   4       15.70       13.60      0.36 o 
  -2  -1   4       47.99       61.99      0.73 o 
  -1  -1   4      100.71      113.48      1.30 o 
   0  -1   4       59.55       59.81      0.83 o 
   1  -1   4       23.51       22.69      0.55 o 
   2  -1   4        0.65        0.00      0.08 o 
   3  -1   4       30.94       30.99      0.58 o 
   4  -1   4      313.67      357.92      3.71 o 
   5  -1   4       58.69       66.03      0.95 o 
   6  -1   4       10.04       12.56      0.56 o 
   7  -1   4        0.20        0.25      0.27 o 
   8  -1   4       11.25       11.61      2.44 o 
   9  -1   4        6.58        6.30      0.84 o 
  -8   0   4        3.68        5.32      1.20 o 
  -7   0   4        0.20        1.20      0.73 o 
  -6   0   4       11.11       10.45      0.71 o 
  -5   0   4       16.73       14.94      0.92 o 
  -4   0   4        1.56        1.28      0.24 o 
  -3   0   4       14.06       13.73      0.40 o 
  -2   0   4      132.69      143.87      1.63 o 
  -1   0   4      352.11      407.93      3.65 o 
   0   0   4       10.08       14.02      0.33 o 
   1   0   4       26.08       22.49      0.29 o 
   2   0   4       60.00       51.64      0.51 o 
   3   0   4       20.91       18.15      0.42 o 
   4   0   4       30.01       26.75      0.44 o 
   5   0   4        5.50        5.75      0.41 o 
   6   0   4        0.19        0.11      0.18 o 
   7   0   4        0.43        0.39      0.25 o 
   8   0   4       10.84       11.89      0.66 o 
   9   0   4        0.04        0.67      0.51 o 
  10   0   4        7.64        9.25      1.36 o 
  -8   1   4        1.64        3.33      1.05 o 
  -7   1   4        7.75        8.93      1.33 o 
  -6   1   4        3.09        2.81      0.60 o 
  -5   1   4       31.58       30.18      0.94 o 
  -4   1   4       13.26       10.22      0.49 o 
  -3   1   4      176.90      187.67      2.32 o 
  -2   1   4      162.54      167.22      2.22 o 
  -1   1   4      416.07      473.68      4.75 o 
   0   1   4      566.65      615.85      5.38 o 
   1   1   4      152.45      166.02      1.55 o 
   2   1   4        1.15        0.45      0.06 o 
   3   1   4        1.46        0.68      0.08 o 
   4   1   4     1124.41     1205.75     11.01 o 
   5   1   4       48.59       54.28      0.77 o 
   6   1   4       26.88       25.65      0.81 o 
   7   1   4        1.33        0.82      0.26 o 
   8   1   4       24.20       26.77      0.91 o 
   9   1   4        0.08       -0.29      0.29 o 
  10   1   4        2.15        1.90      1.17 o 
  -7   2   4        2.41        1.97      0.66 o 
  -6   2   4        0.39       -0.62      0.62 o 
  -5   2   4       17.50       13.42      0.81 o 
  -4   2   4       41.58       42.17      1.08 o 
  -3   2   4      257.52      257.13      3.08 o 
  -2   2   4       33.33       35.72      0.73 o 
  -1   2   4      138.94      145.45      1.53 o 
   0   2   4      864.81      952.02      7.73 o 
   1   2   4      119.85      118.38      1.14 o 
   2   2   4       19.58       22.74      0.31 o 
   3   2   4       23.26       23.67      0.37 o 
   4   2   4     1899.83     2015.07     19.31 o 
   5   2   4        2.59        2.08      0.16 o 
   6   2   4        5.53        6.95      0.29 o 
   7   2   4        5.50        5.04      0.33 o 
   8   2   4        5.11        4.76      0.35 o 
   9   2   4        6.77        6.67      0.58 o 
  10   2   4        0.18        0.18      0.38 o 
  -7   3   4        0.08        0.99      0.58 o 
  -6   3   4        0.25        1.12      0.54 o 
  -5   3   4        4.85        5.22      0.57 o 
  -4   3   4       52.47       43.36      1.39 o 
  -3   3   4      384.70      352.50      4.49 o 
  -2   3   4      166.71      166.70      1.79 o 
  -1   3   4      169.79      176.41      1.72 o 
   0   3   4       12.72       13.94      0.28 o 
   1   3   4      309.52      332.00      2.80 o 
   2   3   4       63.09       57.78      0.80 o 
   3   3   4       65.09       68.21      0.86 o 
   4   3   4        1.34        1.90      0.10 o 
   5   3   4        2.67        3.72      0.19 o 
   6   3   4        0.41       -0.16      0.16 o 
   7   3   4        3.51        3.03      0.25 o 
   8   3   4        5.19        4.88      0.56 o 
   9   3   4        1.16        0.98      0.31 o 
  10   3   4        0.01        0.00      0.26 o 
  -6   4   4        0.19        0.10      0.60 o 
  -5   4   4        2.58        2.84      0.78 o 
  -4   4   4       17.10       15.05      0.81 o 
  -3   4   4       63.09       49.89      1.10 o 
  -2   4   4       46.49       47.14      0.80 o 
  -1   4   4        3.88        4.43      0.23 o 
   0   4   4       13.33       15.29      0.28 o 
   1   4   4      135.89      147.03      1.55 o 
   2   4   4      141.54      150.06      1.88 o 
   3   4   4      130.46      123.54      1.80 o 
   4   4   4        1.28        1.43      0.58 o 
   5   4   4       80.03       72.79      1.44 o 
   6   4   4      213.57      218.72      3.48 o 
   7   4   4        0.42        0.76      0.36 o 
   8   4   4        1.66        1.93      0.70 o 
   9   4   4        0.87        1.11      0.73 o 
  10   4   4        0.19        0.00      0.63 o 
  -6   5   4        0.16       -0.53      0.53 o 
  -5   5   4        3.83        3.46      0.54 o 
  -4   5   4        0.05        0.05      0.25 o 
  -3   5   4        0.73        0.67      0.24 o 
  -2   5   4        0.19       -0.14      0.14 o 
  -1   5   4        1.45        1.41      0.12 o 
   0   5   4       12.27       13.92      0.55 o 
   1   5   4        7.66        6.29      0.28 o 
   2   5   4      114.29      119.51      1.76 o 
   3   5   4       12.52       14.95      0.40 o 
   4   5   4       21.30       25.92      0.71 o 
   5   5   4       10.06       11.79      0.47 o 
   6   5   4       36.33       39.21      2.69 o 
   7   5   4        4.20        3.07      0.45 o 
   8   5   4        5.93        5.96      0.71 o 
   9   5   4        4.51        3.80      0.89 o 
  10   5   4        0.01       -0.48      0.67 o 
  -5   6   4        0.18       -0.25      0.25 o 
  -4   6   4        5.80        6.92      0.39 o 
  -3   6   4       14.02       13.84      0.43 o 
  -2   6   4       10.56        9.53      0.41 o 
  -1   6   4       67.68       66.26      1.52 o 
   0   6   4       65.87       57.67      1.11 o 
   1   6   4       58.81       52.89      0.98 o 
   2   6   4        0.81        0.84      0.17 o 
   3   6   4        4.13        3.83      0.26 o 
   4   6   4        1.33        2.31      0.20 o 
   5   6   4        0.12        0.85      0.26 o 
   6   6   4       34.88       37.87      1.16 o 
   7   6   4       20.69       18.00      0.84 o 
   8   6   4        1.62        1.57      0.41 o 
   9   6   4        3.97        3.52      0.86 o 
  10   6   4        0.13        0.00      0.67 o 
  -4   7   4        2.55        3.28      0.40 o 
  -3   7   4        0.85        0.85      0.48 o 
  -2   7   4        0.00       -0.01      0.39 o 
  -1   7   4        9.31        8.84      0.60 o 
   0   7   4       21.97       17.82      1.21 o 
   1   7   4       54.56       56.81      1.08 o 
   2   7   4      158.04      151.21      2.54 o 
   3   7   4       27.53       27.45      0.70 o 
   4   7   4       34.60       35.78      0.81 o 
   5   7   4        2.42        2.16      0.36 o 
   6   7   4       51.36       50.70      1.38 o 
   7   7   4        5.78        5.21      0.55 o 
   8   7   4        0.99        0.78      0.38 o 
   9   7   4        0.03       -0.27      0.41 o 
  -3   8   4       22.53       26.72      1.44 o 
  -2   8   4        9.68        8.30      0.86 o 
  -1   8   4        4.32        4.21      1.05 o 
   0   8   4        0.08        0.16      0.31 o 
   1   8   4        0.19        0.82      0.35 o 
   2   8   4       89.06       85.83      1.98 o 
   3   8   4       84.26       83.71      1.92 o 
   4   8   4       43.85       48.33      1.25 o 
   5   8   4       15.27       13.25      0.60 o 
   6   8   4        0.98        0.76      0.29 o 
   7   8   4        0.20       -0.13      0.29 o 
   8   8   4        3.25        3.20      0.50 o 
   9   8   4        3.69        2.93      0.57 o 
  -1   9   4       11.09       13.37      1.49 o 
   0   9   4       21.79       26.72      1.90 o 
   1   9   4        0.30        0.23      0.43 o 
   2   9   4        0.61        0.42      0.25 o 
   3   9   4       30.15       29.11      0.96 o 
   4   9   4        1.97        1.95      0.33 o 
   5   9   4        5.23        3.90      0.62 o 
   6   9   4        5.63        5.72      0.48 o 
   7   9   4        0.18        0.03      0.30 o 
   8   9   4        0.27        0.21      0.35 o 
   9   9   4        4.39        3.17      0.76 o 
   0  10   4        2.41        3.47      0.60 o 
   1  10   4        3.79        4.41      0.58 o 
   2  10   4        0.00        0.14      0.34 o 
   3  10   4        7.03        7.48      0.86 o 
   4  10   4       19.53       22.23      0.82 o 
   5  10   4        0.32       -0.08      0.27 o 
   6  10   4        0.33        0.53      0.67 o 
   7  10   4        1.65        2.21      0.62 o 
   8  10   4        0.03        0.32      0.44 o 
   1  11   4        0.00        0.10      0.57 o 
   3  11   4        0.30       -0.44      0.48 o 
   4  11   4        0.92        0.89      0.54 o 
   5  11   4        0.04        0.04      0.33 o 
   6  11   4        0.74        0.84      0.30 o 
   7  11   4       21.53       22.27      1.11 o 
  -4 -11   5        3.98        4.18      0.49 o 
  -3 -11   5        0.12       -0.38      0.38 o 
  -2 -11   5       14.19       19.42      1.14 o 
  -1 -11   5        0.37        1.17      0.51 o 
   0 -11   5        0.34        0.79      0.54 o 
  -6 -10   5        0.43        0.59      0.39 o 
  -5 -10   5        1.63        2.30      0.36 o 
  -4 -10   5        1.13        0.95      0.29 o 
  -3 -10   5        0.03        0.00      0.30 o 
  -2 -10   5       14.75       14.66      0.74 o 
  -1 -10   5        7.24        7.83      0.61 o 
   0 -10   5        5.94        5.54      0.58 o 
   1 -10   5        6.17        7.40      0.72 o 
  -7  -9   5        1.69        1.53      0.49 o 
  -6  -9   5        0.00       -0.08      0.32 o 
  -5  -9   5        0.02       -0.10      0.27 o 
  -4  -9   5        7.21        8.01      0.47 o 
  -3  -9   5        0.01        0.09      0.25 o 
  -2  -9   5        1.77        1.98      0.39 o 
  -1  -9   5        0.00        0.03      0.40 o 
   0  -9   5        4.03        4.06      0.48 o 
   1  -9   5        0.15        0.79      0.38 o 
   2  -9   5        6.06        5.96      1.01 o 
   3  -9   5       19.82       21.13      1.71 o 
  -7  -8   5        0.01       -0.13      0.60 o 
  -6  -8   5        0.37        0.98      0.38 o 
  -5  -8   5        0.52        0.90      0.28 o 
  -4  -8   5       19.00       15.93      0.71 o 
  -3  -8   5        0.72        0.37      0.28 o 
  -2  -8   5        1.35        2.16      0.32 o 
  -1  -8   5        0.00        0.10      0.24 o 
   0  -8   5       49.96       49.77      1.24 o 
   1  -8   5        2.35        1.11      0.54 o 
   2  -8   5        8.52       12.41      0.85 o 
   3  -8   5        0.40        0.25      0.40 o 
   4  -8   5        0.96        0.97      0.52 o 
   5  -8   5        1.20        1.68      0.82 o 
  -8  -7   5        0.25        0.79      0.98 o 
  -7  -7   5        2.00        1.40      0.61 o 
  -6  -7   5        0.08        0.26      0.30 o 
  -5  -7   5        6.79        6.43      0.53 o 
  -4  -7   5        4.73        3.43      0.33 o 
  -3  -7   5        1.83        2.45      0.37 o 
  -2  -7   5      208.42      185.45      3.22 o 
  -1  -7   5        0.09       -0.20      0.20 o 
   0  -7   5       24.19       23.42      0.77 o 
   1  -7   5        6.14        7.84      0.47 o 
   2  -7   5        7.81        5.71      0.44 o 
   3  -7   5       27.43       25.97      2.49 o 
   4  -7   5        0.23       -0.37      0.37 o 
   5  -7   5        3.23        2.87      0.60 o 
   6  -7   5        1.34        2.38      0.68 o 
  -8  -6   5        0.10       -0.25      0.92 o 
  -7  -6   5        3.61        3.03      0.67 o 
  -6  -6   5        0.05       -0.25      0.25 o 
  -5  -6   5       51.18       47.69      1.54 o 
  -4  -6   5       16.24       13.39      0.98 o 
  -3  -6   5       54.37       53.81      1.07 o 
  -2  -6   5      138.46      132.99      2.49 o 
  -1  -6   5      231.03      216.65      3.63 o 
   0  -6   5        0.37        0.41      0.23 o 
   1  -6   5      124.89      104.15      2.02 o 
   2  -6   5       28.16       27.49      0.83 o 
   3  -6   5        0.01        0.04      0.27 o 
   4  -6   5       10.41       11.60      0.60 o 
   5  -6   5       20.32       22.43      1.19 o 
   6  -6   5        3.65        3.74      0.45 o 
   7  -6   5        0.91        0.85      0.35 o 
  -8  -5   5        2.19        3.23      1.09 o 
  -7  -5   5        0.91        1.04      0.55 o 
  -6  -5   5       42.35       43.91      1.70 o 
  -5  -5   5      103.45       96.13      1.77 o 
  -4  -5   5      157.50      155.18      2.44 o 
  -3  -5   5        1.49        0.96      0.22 o 
  -2  -5   5       54.56       49.09      0.99 o 
  -1  -5   5       36.93       40.29      0.85 o 
   0  -5   5       60.24       54.12      1.04 o 
   1  -5   5        0.53        0.98      0.26 o 
   2  -5   5       23.12       19.88      0.61 o 
   3  -5   5       14.26       14.13      0.52 o 
   4  -5   5        4.13        3.80      0.65 o 
   5  -5   5        0.93        0.16      0.28 o 
   6  -5   5        0.45       -0.25      0.31 o 
   7  -5   5        9.67       10.90      1.05 o 
  -8  -4   5        0.00       -0.53      0.53 o 
  -7  -4   5        4.92        4.27      1.31 o 
  -6  -4   5        0.06       -0.41      0.41 o 
  -5  -4   5       29.40       27.47      0.82 o 
  -4  -4   5       83.19       80.39      1.49 o 
  -3  -4   5        0.09        0.44      0.25 o 
  -2  -4   5       87.87       89.62      1.52 o 
  -1  -4   5       21.77       23.07      0.63 o 
   0  -4   5       12.44       15.26      0.40 o 
   1  -4   5        1.79        1.73      0.15 o 
   2  -4   5       10.99       11.22      0.32 o 
   3  -4   5       15.97       14.23      0.43 o 
   4  -4   5      123.36      125.47      2.37 o 
   5  -4   5       71.98       70.05      1.64 o 
   6  -4   5        7.47        7.67      0.78 o 
   7  -4   5        9.45        8.98      0.91 o 
   8  -4   5       11.19       13.88      1.58 o 
  -8  -3   5        2.17        1.68      0.37 o 
  -7  -3   5        1.14        1.24      0.35 o 
  -6  -3   5       37.96       37.64      0.95 o 
  -5  -3   5        7.52        7.35      0.42 o 
  -4  -3   5        6.14        5.61      0.34 o 
  -3  -3   5       13.03       11.98      0.43 o 
  -2  -3   5        1.64        0.69      0.16 o 
  -1  -3   5       66.22       61.60      0.86 o 
   0  -3   5       77.41       97.75      1.26 o 
   1  -3   5        6.21        6.71      0.27 o 
   2  -3   5       90.81       84.19      1.46 o 
   3  -3   5       12.74       17.50      0.39 o 
   4  -3   5       13.00       14.10      0.46 o 
   5  -3   5      121.28      119.07      3.66 o 
   6  -3   5       18.66       17.94      0.97 o 
   7  -3   5       18.46       16.26      1.14 o 
   8  -3   5       30.66       26.93      1.93 o 
   9  -3   5        0.39       -0.70      0.70 o 
  -8  -2   5        0.55        0.83      0.47 o 
  -7  -2   5        0.10        0.12      0.34 o 
  -6  -2   5        0.91        0.13      0.31 o 
  -5  -2   5       73.57       73.68      2.70 o 
  -4  -2   5        0.00        0.12      0.17 o 
  -3  -2   5       40.31       39.15      0.57 o 
  -2  -2   5        6.89        7.06      0.23 o 
  -1  -2   5       97.92      121.41      1.51 o 
   0  -2   5      420.84      433.35      4.14 o 
   1  -2   5       43.80       42.75      0.54 o 
   2  -2   5      110.03      119.19      1.82 o 
   3  -2   5      456.23      471.41      4.80 o 
   4  -2   5      126.95      146.72      1.72 o 
   5  -2   5       16.78       16.98      0.86 o 
   6  -2   5       41.50       43.43      1.11 o 
   7  -2   5        0.33       -0.26      0.43 o 
   8  -2   5        5.58        4.91      1.01 o 
   9  -2   5        0.04        0.73      0.79 o 
  -8  -1   5        0.09       -0.13      0.46 o 
  -7  -1   5        5.12        4.80      0.57 o 
  -6  -1   5        1.29        1.82      0.40 o 
  -5  -1   5       34.70       33.46      1.06 o 
  -4  -1   5      136.81      128.84      2.14 o 
  -3  -1   5       12.48        8.71      0.33 o 
  -2  -1   5        0.01       -0.09      0.09 o 
  -1  -1   5        5.42        3.73      0.17 o 
   0  -1   5      235.35      273.93      2.87 o 
   1  -1   5      507.96      536.96      5.42 o 
   2  -1   5       45.39       47.24      0.72 o 
   3  -1   5      105.30      119.03      1.45 o 
   4  -1   5        2.17        1.56      0.16 o 
   5  -1   5       11.15       14.34      0.50 o 
   6  -1   5        1.34        1.21      0.25 o 
   7  -1   5        3.07        2.62      0.38 o 
   8  -1   5        0.04       -0.40      0.40 o 
   9  -1   5        0.36        0.16      0.52 o 
  -8   0   5        1.05        0.79      0.89 o 
  -7   0   5        0.06       -0.35      0.63 o 
  -6   0   5        3.27        3.01      0.48 o 
  -5   0   5        4.46        3.34      0.44 o 
  -4   0   5      233.14      220.25      3.85 o 
  -3   0   5      369.56      370.33      4.22 o 
  -2   0   5       89.38       84.41      1.09 o 
  -1   0   5      264.26      286.98      2.82 o 
   0   0   5       33.73       42.28      0.54 o 
   1   0   5       35.40       37.83      0.53 o 
   2   0   5      191.73      182.57      1.73 o 
   3   0   5       36.80       27.16      0.38 o 
   4   0   5       21.59       24.87      0.43 o 
   5   0   5       45.87       39.44      0.66 o 
   6   0   5        2.73        2.91      0.29 o 
   7   0   5        8.39        8.40      0.51 o 
   8   0   5        0.07       -0.26      0.26 o 
   9   0   5        2.59        3.40      0.66 o 
  10   0   5        0.26       -0.24      0.55 o 
  -7   1   5       13.47       15.40      1.74 o 
  -6   1   5        0.00        0.95      0.67 o 
  -5   1   5        4.14        2.42      0.45 o 
  -4   1   5      102.49       95.89      1.62 o 
  -3   1   5       38.81       40.70      0.97 o 
  -2   1   5       19.15       19.04      0.47 o 
  -1   1   5        0.59        1.40      0.14 o 
   0   1   5        9.07       13.43      0.28 o 
   1   1   5       56.97       58.95      0.68 o 
   2   1   5       27.96       29.18      0.44 o 
   3   1   5       24.43       25.41      0.43 o 
   4   1   5       69.01       73.70      1.03 o 
   5   1   5        0.25        0.19      0.20 o 
   6   1   5        0.00       -0.15      0.15 o 
   7   1   5       28.00       31.29      1.41 o 
   8   1   5        5.75        5.24      0.45 o 
   9   1   5        0.04        0.17      0.30 o 
  10   1   5        3.81        4.25      0.57 o 
  -7   2   5        4.88        4.82      1.17 o 
  -6   2   5        0.76        0.60      0.54 o 
  -5   2   5        6.47        8.82      3.18 o 
  -4   2   5        1.57        1.73      0.40 o 
  -3   2   5      161.37      153.03      2.54 o 
  -2   2   5       43.13       41.90      0.70 o 
  -1   2   5       14.89       10.21      0.31 o 
   0   2   5        6.78        6.60      0.20 o 
   1   2   5      411.82      449.99      3.88 o 
   2   2   5      395.82      412.92      3.67 o 
   3   2   5       42.92       43.42      0.53 o 
   4   2   5        0.35        0.69      0.11 o 
   5   2   5        3.10        2.62      0.17 o 
   6   2   5      154.77      170.50      1.94 o 
   7   2   5        2.06        2.02      0.25 o 
   8   2   5        7.17        6.79      0.40 o 
   9   2   5        9.16        8.96      0.57 o 
  10   2   5        7.09        7.64      0.65 o 
  -6   3   5        8.26        8.67      0.95 o 
  -5   3   5        5.57        5.54      0.61 o 
  -4   3   5        7.50        8.96      0.67 o 
  -3   3   5        1.58        1.50      0.35 o 
  -2   3   5        1.11        1.67      0.26 o 
  -1   3   5       15.80       12.44      0.39 o 
   0   3   5        1.67        1.49      0.12 o 
   1   3   5       36.07       35.68      0.47 o 
   2   3   5        5.04        3.32      0.13 o 
   3   3   5       44.02       51.73      0.55 o 
   4   3   5        0.01       -0.01      0.08 o 
   5   3   5        0.05        0.37      0.15 o 
   6   3   5      860.17      880.15      9.31 o 
   7   3   5       50.81       52.60      0.84 o 
   8   3   5        1.49        1.07      0.23 o 
   9   3   5        1.59        1.79      0.29 o 
  10   3   5        0.09       -0.26      0.26 o 
  -6   4   5        0.26        0.79      0.58 o 
  -5   4   5        0.28        0.22      0.39 o 
  -4   4   5        4.40        4.54      0.71 o 
  -3   4   5        6.91        7.60      0.74 o 
  -2   4   5       52.36       46.00      1.02 o 
  -1   4   5       53.92       49.99      0.70 o 
   0   4   5      213.66      218.72      1.96 o 
   1   4   5      199.59      205.67      1.81 o 
   2   4   5      202.64      213.08      2.05 o 
   3   4   5      102.20      100.72      1.39 o 
   4   4   5        0.61        1.10      0.21 o 
   5   4   5        6.92        5.72      0.26 o 
   6   4   5      310.52      332.76      5.17 o 
   7   4   5        0.64        0.99      0.39 o 
   8   4   5        3.51        2.25      0.76 o 
   9   4   5        1.11        1.52      0.70 o 
  10   4   5        1.13        1.08      0.82 o 
  -5   5   5        0.03       -0.02      0.40 o 
  -4   5   5        2.31        3.66      0.51 o 
  -3   5   5        6.01        5.47      0.36 o 
  -2   5   5        4.07        2.26      0.26 o 
  -1   5   5      101.08       84.59      1.07 o 
   0   5   5        8.56        7.31      0.27 o 
   1   5   5        8.28        7.15      0.33 o 
   2   5   5       39.19       42.82      0.76 o 
   3   5   5      105.01      117.86      1.79 o 
   4   5   5       82.79       91.39      1.48 o 
   5   5   5       31.57       30.56      1.00 o 
   6   5   5        0.60        0.85      0.31 o 
   7   5   5        0.02        0.06      0.32 o 
   8   5   5        4.53        3.38      1.12 o 
   9   5   5        0.57        0.44      0.63 o 
  10   5   5        0.58        0.44      0.73 o 
  -5   6   5        9.23       10.98      0.54 o 
  -4   6   5        0.34       -0.08      0.23 o 
  -3   6   5        1.69        1.98      0.36 o 
  -2   6   5        2.87        3.11      0.49 o 
  -1   6   5       34.97       30.79      1.00 o 
   0   6   5       13.07       13.21      0.53 o 
   1   6   5       24.83       22.94      0.77 o 
   2   6   5       12.29       11.50      0.52 o 
   3   6   5        9.88        8.59      0.37 o 
   4   6   5        7.66        7.32      0.49 o 
   5   6   5       62.10       64.80      2.72 o 
   6   6   5        1.62        1.62      0.38 o 
   7   6   5        1.58        0.74      0.35 o 
   8   6   5        0.22       -0.02      0.36 o 
   9   6   5        0.02       -0.25      0.57 o 
  10   6   5        0.01       -0.57      0.57 o 
  -4   7   5        0.76        0.48      0.42 o 
  -3   7   5       15.20       17.39      1.28 o 
  -2   7   5        2.58        2.66      1.16 o 
  -1   7   5        0.66        0.42      0.40 o 
   0   7   5        1.87        2.06      0.44 o 
   1   7   5       14.15       12.66      0.66 o 
   2   7   5        3.30        3.01      0.33 o 
   3   7   5        1.03        0.81      0.29 o 
   4   7   5        4.80        4.80      0.42 o 
   5   7   5        0.20        0.09      0.44 o 
   6   7   5        0.39        0.23      0.29 o 
   7   7   5        0.95        0.83      0.36 o 
   8   7   5        0.01       -0.10      0.36 o 
   9   7   5        1.43        0.85      0.84 o 
  -3   8   5        4.57        5.23      1.20 o 
  -2   8   5        0.09        0.01      0.49 o 
  -1   8   5        0.08        0.05      0.40 o 
   0   8   5       12.28       12.95      0.74 o 
   1   8   5        3.72        3.11      0.39 o 
   2   8   5        2.13        1.69      0.37 o 
   3   8   5        1.57        1.81      0.37 o 
   4   8   5        0.13        0.25      0.27 o 
   5   8   5        0.20       -0.22      0.27 o 
   6   8   5        9.99        9.07      0.62 o 
   7   8   5        0.10        0.17      0.31 o 
   8   8   5        5.13        5.64      0.59 o 
   9   8   5       13.32       13.41      0.92 o 
  -1   9   5        0.17       -0.57      0.63 o 
   0   9   5        4.52        5.26      0.98 o 
   1   9   5        1.62        2.31      0.48 o 
   2   9   5        1.30        1.30      0.38 o 
   3   9   5        5.72        5.74      0.53 o 
   4   9   5       36.69       35.49      1.13 o 
   5   9   5       26.69       28.99      1.52 o 
   6   9   5       10.90       10.03      0.66 o 
   7   9   5        7.10        5.24      1.16 o 
   8   9   5        3.75        2.73      0.62 o 
   9   9   5        3.67        5.10      0.86 o 
   1  10   5        0.32        0.51      0.44 o 
   2  10   5        2.08        3.33      0.76 o 
   3  10   5        8.16        8.00      0.64 o 
   4  10   5       20.18       19.36      0.84 o 
   5  10   5       11.76       12.61      0.69 o 
   6  10   5        1.60        1.31      0.38 o 
   7  10   5       15.04       12.82      0.74 o 
   8  10   5        0.86        0.38      0.54 o 
   4  11   5        1.05        0.69      0.37 o 
   5  11   5        0.06        0.20      0.32 o 
   6  11   5        0.81        0.52      0.34 o 
  -2 -11   6        6.72        7.35      0.86 o 
  -5 -10   6        0.12        0.02      0.38 o 
  -4 -10   6        6.13        8.40      1.12 o 
  -3 -10   6       46.69       51.61      1.53 o 
  -2 -10   6        5.76        6.09      0.58 o 
  -1 -10   6        0.48        1.13      0.37 o 
   0 -10   6       25.55       30.27      1.19 o 
   1 -10   6        0.03        0.35      0.57 o 
  -6  -9   6        0.84        1.04      0.48 o 
  -5  -9   6        0.34        0.74      0.32 o 
  -4  -9   6       19.12       20.59      0.72 o 
  -3  -9   6        7.28        7.56      0.88 o 
  -2  -9   6        0.52        1.06      0.33 o 
  -1  -9   6       19.97       22.26      1.04 o 
   0  -9   6       22.18       26.30      0.94 o 
   1  -9   6       13.23       14.03      0.88 o 
   2  -9   6        7.96        7.89      1.08 o 
  -7  -8   6        0.64        0.35      1.05 o 
  -6  -8   6        0.47        0.00      0.31 o 
  -5  -8   6       15.77       17.31      0.70 o 
  -4  -8   6       11.43       12.54      0.59 o 
  -3  -8   6        3.35        3.16      0.40 o 
  -2  -8   6        0.49        0.83      0.29 o 
  -1  -8   6        0.18       -0.14      0.25 o 
   0  -8   6        4.84        4.91      0.45 o 
   1  -8   6        2.46        4.32      0.52 o 
   2  -8   6       35.73       37.47      1.40 o 
   3  -8   6       29.44       30.29      1.31 o 
   4  -8   6        0.40        0.47      0.48 o 
   5  -8   6        0.71        1.49      0.82 o 
  -7  -7   6        4.18        4.28      1.20 o 
  -6  -7   6        0.39        0.10      0.36 o 
  -5  -7   6        8.42        8.27      0.54 o 
  -4  -7   6        0.53        0.60      0.27 o 
  -3  -7   6        3.27        2.84      0.41 o 
  -2  -7   6        0.05        0.23      0.26 o 
  -1  -7   6        2.50        1.02      0.40 o 
   0  -7   6        8.48        8.44      0.80 o 
   1  -7   6        1.67        1.61      0.34 o 
   2  -7   6        5.51        7.11      0.52 o 
   3  -7   6        0.31        0.20      0.63 o 
   4  -7   6        6.11        5.06      0.68 o 
   5  -7   6        1.30        1.11      0.54 o 
  -7  -6   6        0.95        1.39      0.62 o 
  -6  -6   6        4.23        3.71      0.68 o 
  -5  -6   6        5.21        4.47      0.54 o 
  -4  -6   6       34.04       33.04      0.90 o 
  -3  -6   6       31.06       28.61      0.79 o 
  -2  -6   6       32.66       29.97      0.91 o 
  -1  -6   6       11.59        6.76      0.49 o 
   0  -6   6      152.00      121.22      2.69 o 
   1  -6   6        4.24        4.03      0.41 o 
   2  -6   6       24.32       22.54      0.70 o 
   3  -6   6       32.27       27.50      1.11 o 
   4  -6   6        0.38       -0.12      0.24 o 
   5  -6   6       10.17        9.03      1.17 o 
   6  -6   6        1.32        1.18      0.52 o 
   7  -6   6        0.01       -0.26      0.36 o 
  -8  -5   6        0.00       -0.06      0.95 o 
  -7  -5   6        5.84        7.65      1.46 o 
  -6  -5   6        3.02        3.53      0.66 o 
  -5  -5   6       10.48       11.73      0.87 o 
  -4  -5   6       17.91       19.98      0.69 o 
  -3  -5   6        1.51        0.54      0.31 o 
  -2  -5   6        1.23        1.38      0.30 o 
  -1  -5   6      145.67      143.59      2.62 o 
   0  -5   6      267.99      219.38      3.72 o 
   1  -5   6       53.12       63.54      1.44 o 
   2  -5   6        2.16        1.61      0.21 o 
   3  -5   6       75.69       68.20      1.28 o 
   4  -5   6       45.16       44.51      3.61 o 
   5  -5   6       40.23       36.06      1.10 o 
   6  -5   6       16.06       14.98      0.83 o 
   7  -5   6        1.10        1.30      0.59 o 
  -8  -4   6        3.58        5.46      0.91 o 
  -7  -4   6        0.31       -0.30      0.52 o 
  -6  -4   6        0.06        1.34      0.65 o 
  -5  -4   6        1.76        1.15      0.49 o 
  -4  -4   6        8.03        4.87      0.48 o 
  -3  -4   6      358.18      323.71      4.57 o 
  -2  -4   6      302.69      286.52      4.74 o 
  -1  -4   6        0.13        0.05      0.14 o 
   0  -4   6      141.41      143.38      1.98 o 
   1  -4   6      377.96      353.64      4.02 o 
   2  -4   6        2.37        1.60      0.24 o 
   3  -4   6        5.18        4.00      0.35 o 
   4  -4   6       58.02       54.08      1.31 o 
   5  -4   6       77.30       76.31      2.45 o 
   6  -4   6        0.46        0.59      0.43 o 
   7  -4   6        0.32       -0.07      0.57 o 
   8  -4   6        1.29        0.89      0.70 o 
  -8  -3   6        0.08        0.16      0.27 o 
  -7  -3   6        0.30        0.33      0.32 o 
  -6  -3   6        0.64        0.18      0.31 o 
  -5  -3   6        9.30        9.72      0.50 o 
  -4  -3   6       67.20       63.03      1.21 o 
  -3  -3   6      168.25      147.65      2.05 o 
  -2  -3   6      355.45      368.39      3.83 o 
  -1  -3   6       52.47       58.85      0.88 o 
   0  -3   6        4.21        2.42      0.19 o 
   1  -3   6       26.06       26.64      0.59 o 
   2  -3   6      253.72      248.20      3.46 o 
   3  -3   6        7.07        7.31      0.28 o 
   4  -3   6       26.17       29.60      0.78 o 
   5  -3   6        1.55        2.03      0.44 o 
   6  -3   6        0.31        0.68      0.43 o 
   7  -3   6        0.18        0.49      0.47 o 
   8  -3   6        4.87        3.42      0.92 o 
   9  -3   6        3.58        3.39      1.05 o 
  -8  -2   6        3.11        3.60      0.70 o 
  -7  -2   6        0.10        0.59      0.36 o 
  -6  -2   6        1.28        1.60      0.35 o 
  -5  -2   6       10.60       11.88      0.62 o 
  -4  -2   6       45.03       43.06      1.51 o 
  -3  -2   6       15.32       11.79      0.38 o 
  -2  -2   6       15.78       16.36      0.51 o 
  -1  -2   6      182.33      161.46      1.87 o 
   0  -2   6       20.07       24.39      0.40 o 
   1  -2   6       82.50       88.74      1.04 o 
   2  -2   6      271.62      277.38      2.97 o 
   3  -2   6       95.28      100.65      1.28 o 
   4  -2   6        9.66       13.58      0.42 o 
   5  -2   6        6.21        5.87      0.42 o 
   6  -2   6        4.90        6.06      0.54 o 
   7  -2   6       25.54       22.56      1.15 o 
   8  -2   6        5.32        4.31      0.95 o 
   9  -2   6       13.52       12.80      1.55 o 
  -7  -1   6        0.07        0.47      0.46 o 
  -6  -1   6        0.62        0.36      0.34 o 
  -5  -1   6        6.70        7.00      0.60 o 
  -4  -1   6      282.93      249.91      8.57 o 
  -3  -1   6       20.86       23.37      0.61 o 
  -2  -1   6       68.95       71.24      0.93 o 
  -1  -1   6        4.88        6.33      0.25 o 
   0  -1   6        2.39        3.26      0.20 o 
   1  -1   6        0.98        0.78      0.13 o 
   2  -1   6      210.14      234.36      2.35 o 
   3  -1   6       60.78       68.24      0.93 o 
   4  -1   6       40.73       40.24      0.74 o 
   5  -1   6        2.23        2.95      0.27 o 
   6  -1   6       22.17       26.10      1.02 o 
   7  -1   6       24.05       23.21      0.92 o 
   8  -1   6       16.99       18.87      1.15 o 
   9  -1   6        1.71        0.87      0.79 o 
  -7   0   6        1.39        0.44      0.76 o 
  -6   0   6        0.79        0.48      0.67 o 
  -5   0   6        2.81        2.86      0.51 o 
  -4   0   6       14.23       10.15      0.82 o 
  -3   0   6       13.72        8.48      0.45 o 
  -2   0   6        1.01        0.67      0.16 o 
  -1   0   6       27.07       27.06      0.48 o 
   0   0   6        3.98        4.93      0.21 o 
   1   0   6       63.94       67.98      0.83 o 
   2   0   6       61.13       62.92      0.74 o 
   3   0   6       28.66       36.13      0.49 o 
   4   0   6        1.22        1.12      0.12 o 
   5   0   6        1.47        1.37      0.19 o 
   6   0   6      106.52      110.32      2.21 o 
   7   0   6       10.42       11.47      0.59 o 
   8   0   6        2.39        2.83      0.47 o 
   9   0   6        0.07       -0.08      0.74 o 
  10   0   6        2.66        2.79      0.70 o 
  -7   1   6        4.61        3.58      1.11 o 
  -6   1   6       10.61       11.85      1.52 o 
  -5   1   6        0.80        0.51      0.57 o 
  -4   1   6        6.79        6.72      0.51 o 
  -3   1   6        5.29        4.18      0.36 o 
  -2   1   6       15.99       15.33      0.46 o 
  -1   1   6       37.84       36.35      0.58 o 
   0   1   6       45.07       49.53      0.65 o 
   1   1   6       40.88       65.48      0.76 o 
   2   1   6        1.96        1.55      0.14 o 
   3   1   6       72.07       73.48      0.88 o 
   4   1   6        2.30        2.01      0.16 o 
   5   1   6        5.70        5.19      0.25 o 
   6   1   6        0.04        0.25      0.16 o 
   7   1   6        1.44        1.73      0.29 o 
   8   1   6        3.25        3.82      0.40 o 
   9   1   6        0.49        0.47      0.33 o 
  10   1   6        1.21        1.42      0.77 o 
  -6   2   6        3.74        4.12      0.78 o 
  -5   2   6       24.04       27.87      1.37 o 
  -4   2   6        3.25        2.79      0.44 o 
  -3   2   6       90.45       78.75      1.59 o 
  -2   2   6       68.88       53.39      1.03 o 
  -1   2   6      364.28      365.43      3.83 o 
   0   2   6       40.49       42.42      0.62 o 
   1   2   6      228.71      246.86      2.20 o 
   2   2   6       12.57       12.74      0.26 o 
   3   2   6        7.43        9.81      0.28 o 
   4   2   6        4.01        3.71      0.19 o 
   5   2   6        4.42        4.44      0.23 o 
   6   2   6      147.65      154.93      2.12 o 
   7   2   6        1.64        1.58      0.24 o 
   8   2   6        5.68        6.03      0.39 o 
   9   2   6        2.80        3.43      0.42 o 
  10   2   6        4.07        4.78      0.49 o 
  -6   3   6        1.09        1.34      0.63 o 
  -5   3   6       11.15       13.59      1.10 o 
  -4   3   6        0.53        0.54      0.36 o 
  -3   3   6        8.23        5.31      0.62 o 
  -2   3   6       81.50       89.35      1.65 o 
  -1   3   6      417.51      406.33      3.94 o 
   0   3   6       12.22       13.25      0.30 o 
   1   3   6       11.02       12.73      0.28 o 
   2   3   6      220.63      228.64      2.27 o 
   3   3   6       52.18       52.38      0.61 o 
   4   3   6       17.50       19.51      0.47 o 
   5   3   6        9.33       10.13      0.39 o 
   6   3   6      104.83      105.55      1.38 o 
   7   3   6        0.58        0.31      0.19 o 
   8   3   6        2.87        3.26      0.30 o 
   9   3   6        0.23        0.03      0.25 o 
  10   3   6        1.71        1.59      0.40 o 
  -5   4   6        0.01       -0.43      0.45 o 
  -4   4   6        2.94        2.59      0.50 o 
  -3   4   6        6.44        6.67      0.77 o 
  -2   4   6       73.13       62.45      1.14 o 
  -1   4   6      328.29      288.68      4.82 o 
   0   4   6      123.74      123.57      1.61 o 
   1   4   6       33.72       37.38      0.55 o 
   2   4   6        1.58        1.11      0.09 o 
   3   4   6       22.16       27.13      0.38 o 
   4   4   6       51.55       47.33      0.88 o 
   5   4   6       13.48       14.68      0.41 o 
   6   4   6        0.93        0.99      0.20 o 
   7   4   6        0.23        0.54      0.43 o 
   8   4   6       45.89       47.71      2.47 o 
   9   4   6        5.02        3.96      1.01 o 
  10   4   6        0.27        0.73      0.73 o 
  -5   5   6       23.21       21.87      1.50 o 
  -4   5   6        4.22        4.71      0.48 o 
  -3   5   6       14.96       14.03      0.55 o 
  -2   5   6        8.42        6.94      0.38 o 
  -1   5   6        6.09        3.46      0.23 o 
   0   5   6       24.13       24.67      0.41 o 
   1   5   6        0.24        0.39      0.12 o 
   2   5   6       24.28       24.08      0.61 o 
   3   5   6       22.59       23.93      0.72 o 
   4   5   6       73.28       73.03      1.50 o 
   5   5   6        2.15        1.65      0.35 o 
   6   5   6        0.10        0.30      0.29 o 
   7   5   6       14.84       15.73      0.86 o 
   8   5   6      130.94      120.92      4.44 o 
   9   5   6        0.38        0.82      0.73 o 
  10   5   6        0.09       -0.60      0.60 o 
  -4   6   6        0.43        0.63      0.26 o 
  -3   6   6        0.73        0.78      0.22 o 
  -2   6   6        5.29        6.29      0.48 o 
  -1   6   6        0.51        0.28      0.23 o 
   0   6   6        0.45        0.20      0.24 o 
   1   6   6        1.94        1.50      0.31 o 
   2   6   6       34.77       34.86      0.94 o 
   3   6   6        0.56        0.18      0.21 o 
   4   6   6       47.63       49.21      1.15 o 
   5   6   6        0.00       -0.13      0.27 o 
   6   6   6        1.36        1.08      0.35 o 
   7   6   6        1.98        1.84      0.41 o 
   8   6   6       11.14       10.55      0.82 o 
   9   6   6        2.92        2.28      0.79 o 
  10   6   6        4.85        5.23      1.14 o 
  -3   7   6        0.14       -0.26      0.53 o 
  -2   7   6       13.20       16.82      1.21 o 
  -1   7   6       17.70       20.45      1.13 o 
   0   7   6        4.22        3.47      0.44 o 
   1   7   6       58.24       56.57      1.39 o 
   2   7   6       22.12       20.61      0.74 o 
   3   7   6       38.11       38.04      1.15 o 
   4   7   6        6.92        7.34      0.56 o 
   5   7   6        0.58        0.23      0.28 o 
   6   7   6        2.77        2.83      0.44 o 
   7   7   6        2.16        2.70      0.46 o 
   8   7   6        8.14        8.20      0.73 o 
   9   7   6        1.96        2.44      0.76 o 
  -2   8   6        0.49        0.55      0.56 o 
  -1   8   6        6.94        8.41      1.20 o 
   0   8   6        8.62        9.58      0.87 o 
   1   8   6        1.81        1.27      0.44 o 
   2   8   6        9.98        7.42      0.63 o 
   3   8   6       22.03       23.08      1.01 o 
   4   8   6       61.58       63.84      1.71 o 
   5   8   6       15.33       14.78      1.62 o 
   6   8   6       14.19       15.26      0.79 o 
   7   8   6        2.71        2.69      0.46 o 
   8   8   6        4.02        3.73      0.54 o 
   9   8   6        0.11       -0.22      0.40 o 
   0   9   6        5.94        4.94      1.05 o 
   1   9   6        1.63        1.68      0.73 o 
   2   9   6        1.00        1.61      0.42 o 
   3   9   6        0.72        0.55      0.35 o 
   4   9   6       12.36       10.52      0.69 o 
   5   9   6       20.73       20.10      1.14 o 
   6   9   6       14.08       15.43      0.81 o 
   7   9   6        1.60        1.10      0.39 o 
   8   9   6        0.02        0.04      0.37 o 
   9   9   6        0.00       -0.03      0.54 o 
   2  10   6       15.36       18.94      1.49 o 
   3  10   6        0.47        0.14      0.36 o 
   4  10   6        0.04        0.32      0.35 o 
   5  10   6       11.78       12.04      0.75 o 
   6  10   6        0.42        0.45      0.36 o 
   7  10   6        0.90        0.70      0.39 o 
   8  10   6        0.06       -0.25      0.51 o 
   4  11   6        0.01       -0.19      0.48 o 
   5  11   6        5.11        5.39      0.73 o 
   6  11   6        8.34        8.21      0.86 o 
  -4 -10   7        8.00        9.82      0.87 o 
  -3 -10   7        8.93       10.13      1.14 o 
  -2 -10   7        3.70        5.23      0.76 o 
  -1 -10   7        0.01       -0.26      0.44 o 
   0 -10   7       12.40       13.02      1.20 o 
  -5  -9   7        8.57        8.65      0.69 o 
  -4  -9   7        0.14        0.64      0.32 o 
  -3  -9   7        0.06       -0.12      0.28 o 
  -2  -9   7        1.88        2.28      0.41 o 
  -1  -9   7        2.12        2.91      0.44 o 
   0  -9   7       23.44       24.18      0.95 o 
   1  -9   7        4.65        4.94      0.63 o 
   2  -9   7       15.69       16.51      1.58 o 
  -6  -8   7        0.36       -0.16      0.92 o 
  -5  -8   7        0.22        0.43      0.33 o 
  -4  -8   7        4.49        5.56      0.50 o 
  -3  -8   7        0.01       -0.26      0.26 o 
  -2  -8   7        6.54        6.55      0.54 o 
  -1  -8   7        4.83        4.71      0.48 o 
   0  -8   7        5.56        5.93      0.52 o 
   1  -8   7        0.18       -0.31      0.31 o 
   2  -8   7        1.46        0.68      0.41 o 
   3  -8   7        0.69        0.29      0.43 o 
   4  -8   7       10.49       13.51      1.07 o 
  -6  -7   7        5.26        6.22      0.85 o 
  -5  -7   7        0.46        0.53      0.36 o 
  -4  -7   7        0.01        0.06      0.27 o 
  -3  -7   7        3.75        4.71      0.41 o 
  -2  -7   7        3.70        2.95      0.40 o 
  -1  -7   7        1.81        2.55      0.48 o 
   0  -7   7        0.45        0.58      0.39 o 
   1  -7   7        2.71        2.89      0.40 o 
   2  -7   7       23.51       23.69      1.27 o 
   3  -7   7        0.21        0.37      0.39 o 
   4  -7   7        9.82       14.06      1.05 o 
   5  -7   7        1.65        0.86      0.54 o 
   6  -7   7        0.68        0.73      0.76 o 
  -7  -6   7        1.79        1.87      1.08 o 
  -6  -6   7        0.22        0.27      0.63 o 
  -5  -6   7        2.19        1.69      0.81 o 
  -4  -6   7        1.19        0.66      0.29 o 
  -3  -6   7        5.41        4.33      0.40 o 
  -2  -6   7        0.42        1.00      0.31 o 
  -1  -6   7        0.34        0.75      0.29 o 
   0  -6   7      154.54      136.35      2.60 o 
   1  -6   7        3.02        2.32      0.38 o 
   2  -6   7       13.66       13.77      0.60 o 
   3  -6   7        1.61        1.42      0.41 o 
   4  -6   7        0.17        0.19      0.25 o 
   5  -6   7        8.91        9.02      0.92 o 
   6  -6   7        0.02        0.16      0.49 o 
  -7  -5   7        6.26        6.66      0.94 o 
  -6  -5   7        2.07        2.10      0.62 o 
  -5  -5   7        7.80        4.87      0.73 o 
  -4  -5   7        2.20        1.06      0.37 o 
  -3  -5   7       69.71       61.48      1.30 o 
  -2  -5   7        7.73        4.36      0.44 o 
  -1  -5   7       66.63       68.15      1.56 o 
   0  -5   7       11.76       10.44      0.60 o 
   1  -5   7      134.03      124.82      2.43 o 
   2  -5   7        1.63        0.82      0.25 o 
   3  -5   7       70.87       64.41      1.45 o 
   4  -5   7       11.95       13.22      0.91 o 
   5  -5   7        8.40        7.49      0.84 o 
   6  -5   7        0.32       -0.01      0.32 o 
   7  -5   7        6.04        7.89      1.33 o 
  -7  -4   7       15.40       15.30      2.00 o 
  -6  -4   7        1.13        0.84      0.56 o 
  -5  -4   7        0.41       -0.13      0.43 o 
  -4  -4   7       50.70       48.97      1.78 o 
  -3  -4   7       75.82       65.41      1.36 o 
  -2  -4   7      122.62      120.90      2.29 o 
  -1  -4   7        0.05       -0.22      0.22 o 
   0  -4   7        0.00        0.03      0.23 o 
   1  -4   7       12.86       12.36      0.49 o 
   2  -4   7      169.88      148.03      2.35 o 
   3  -4   7        0.26       -0.21      0.21 o 
   4  -4   7       16.59       16.54      0.84 o 
   5  -4   7       15.23       13.97      0.73 o 
   6  -4   7        5.50        4.27      0.90 o 
   7  -4   7        4.57        4.67      0.73 o 
   8  -4   7        1.48        0.89      0.79 o 
  -7  -3   7        4.52        3.16      0.54 o 
  -6  -3   7        0.69        0.62      0.44 o 
  -5  -3   7        8.80        8.30      0.50 o 
  -4  -3   7        6.26        7.24      0.56 o 
  -3  -3   7       19.52       18.05      0.61 o 
  -2  -3   7       25.71       22.58      0.59 o 
  -1  -3   7       20.82       18.58      0.92 o 
   0  -3   7       79.72       80.46      1.15 o 
   1  -3   7       15.00       13.44      0.51 o 
   2  -3   7       12.37       10.99      0.84 o 
   3  -3   7        4.58        6.62      0.33 o 
   4  -3   7        3.80        4.17      0.42 o 
   5  -3   7       12.83       11.32      0.83 o 
   6  -3   7       49.62       46.52      2.01 o 
   7  -3   7       38.32       37.63      1.56 o 
   8  -3   7        5.62        6.78      1.17 o 
  -7  -2   7        0.22       -0.07      0.38 o 
  -6  -2   7        0.72        1.16      0.38 o 
  -5  -2   7        2.64        2.58      0.46 o 
  -4  -2   7        9.48        6.89      0.47 o 
  -3  -2   7       32.18       30.73      0.86 o 
  -2  -2   7       22.92       20.64      0.76 o 
  -1  -2   7       24.67       19.83      0.49 o 
   0  -2   7       29.09       27.10      0.49 o 
   1  -2   7       71.62       71.66      0.91 o 
   2  -2   7        6.74       10.03      0.45 o 
   3  -2   7       14.41       15.90      0.42 o 
   4  -2   7      100.99       98.76      1.55 o 
   5  -2   7       20.25       21.41      0.71 o 
   6  -2   7        1.34        0.87      0.41 o 
   7  -2   7       48.50       47.68      2.34 o 
   8  -2   7        4.42        5.73      1.08 o 
   9  -2   7        3.01        3.20      0.98 o 
  -7  -1   7        0.03        0.35      0.49 o 
  -6  -1   7        1.04        0.22      0.33 o 
  -5  -1   7        2.28        1.39      0.35 o 
  -4  -1   7        0.96        1.91      0.33 o 
  -3  -1   7      127.86      124.07      2.14 o 
  -2  -1   7        4.18        3.20      0.27 o 
  -1  -1   7       81.19       77.23      0.99 o 
   0  -1   7       24.73       23.57      0.53 o 
   1  -1   7       59.32       67.38      0.93 o 
   2  -1   7      157.99      161.11      2.02 o 
   3  -1   7        3.56        6.20      0.26 o 
   4  -1   7       80.65       80.19      1.12 o 
   5  -1   7      134.28      135.60      2.01 o 
   6  -1   7       12.35       12.00      0.61 o 
   7  -1   7        5.74        4.04      0.63 o 
   8  -1   7        9.46       10.56      0.96 o 
   9  -1   7        0.01       -0.48      0.48 o 
  -7   0   7        5.83        6.40      1.27 o 
  -6   0   7        0.02        0.13      0.73 o 
  -5   0   7       16.18       15.91      1.14 o 
  -4   0   7        0.03       -0.12      0.27 o 
  -3   0   7       30.74       30.79      0.74 o 
  -2   0   7      330.21      300.67      3.60 o 
  -1   0   7      114.84      100.80      1.44 o 
   0   0   7        1.03        0.62      0.12 o 
   1   0   7       30.24       32.01      0.53 o 
   2   0   7       43.06       50.86      0.67 o 
   3   0   7      145.97      137.48      1.35 o 
   4   0   7        2.72        4.19      0.20 o 
   5   0   7       22.65       23.85      0.85 o 
   6   0   7        9.35        9.81      0.49 o 
   7   0   7        3.47        3.82      0.39 o 
   8   0   7        0.65        0.90      0.49 o 
   9   0   7        0.03       -0.21      0.46 o 
  10   0   7        0.12       -0.48      0.55 o 
  -6   1   7        0.06       -0.10      0.73 o 
  -5   1   7        0.67       -0.29      0.57 o 
  -4   1   7        8.44        8.54      1.84 o 
  -3   1   7       25.06       22.28      0.83 o 
  -2   1   7      240.42      201.09      2.73 o 
  -1   1   7      258.83      252.80      2.81 o 
   0   1   7       31.17       31.07      0.51 o 
   1   1   7       64.20       67.90      0.82 o 
   2   1   7        3.37        5.13      0.22 o 
   3   1   7        0.11        0.68      0.15 o 
   4   1   7        1.35        0.85      0.12 o 
   5   1   7        1.70        1.16      0.18 o 
   6   1   7        1.20        0.99      0.21 o 
   7   1   7        3.65        3.53      0.37 o 
   8   1   7        1.15        1.51      0.34 o 
   9   1   7        5.11        4.87      0.48 o 
  10   1   7        0.09        0.67      0.41 o 
  -6   2   7        3.02        3.10      0.77 o 
  -5   2   7       17.07       21.82      1.37 o 
  -4   2   7        0.33       -0.36      0.39 o 
  -3   2   7        0.01       -0.28      0.28 o 
  -2   2   7       30.07       29.19      1.30 o 
  -1   2   7       14.13       17.69      0.58 o 
   0   2   7        7.80        9.59      0.35 o 
   1   2   7       26.76       24.66      0.46 o 
   2   2   7        2.82        2.96      0.18 o 
   3   2   7       21.98       24.51      0.41 o 
   4   2   7        3.65        3.49      0.18 o 
   5   2   7        2.46        2.55      0.19 o 
   6   2   7       14.78       14.21      0.47 o 
   7   2   7        0.06        0.37      0.20 o 
   8   2   7        0.10       -0.06      0.25 o 
   9   2   7        5.51        5.40      0.48 o 
  10   2   7        0.92        1.04      0.36 o 
  -5   3   7        0.14        0.29      0.79 o 
  -4   3   7        6.86        8.39      0.74 o 
  -3   3   7        4.56        5.21      0.56 o 
  -2   3   7        0.07        0.25      0.24 o 
  -1   3   7       22.89       22.44      0.64 o 
   0   3   7        9.64        9.23      0.38 o 
   1   3   7        0.52        0.47      0.13 o 
   2   3   7        7.51        8.03      0.27 o 
   3   3   7      173.99      190.09      1.84 o 
   4   3   7       62.82       57.85      0.74 o 
   5   3   7        2.99        3.10      0.21 o 
   6   3   7        0.46        0.71      0.16 o 
   7   3   7        0.25        0.07      0.17 o 
   8   3   7       53.57       56.99      1.54 o 
   9   3   7        3.32        3.20      0.32 o 
  10   3   7        0.17        0.19      0.34 o 
  -5   4   7        0.00        0.31      0.55 o 
  -4   4   7        6.80        6.12      0.66 o 
  -3   4   7        0.05        0.04      0.28 o 
  -2   4   7        3.75        3.54      0.33 o 
  -1   4   7       35.56       30.10      0.71 o 
   0   4   7        2.78        2.57      0.23 o 
   1   4   7        5.94        6.42      0.25 o 
   2   4   7        1.15        1.40      0.12 o 
   3   4   7       64.34       63.14      0.75 o 
   4   4   7        0.88        0.43      0.11 o 
   5   4   7       21.56       22.77      0.52 o 
   6   4   7        0.29        0.34      0.13 o 
   7   4   7        0.08        0.23      0.17 o 
   8   4   7      164.42      154.69      2.72 o 
   9   4   7       12.31       15.05      1.58 o 
  10   4   7        0.42        0.76      0.79 o 
  -4   5   7        1.04        1.69      0.58 o 
  -3   5   7        2.09        1.94      0.36 o 
  -2   5   7        3.02        3.30      0.39 o 
  -1   5   7        9.96       10.77      0.52 o 
   0   5   7       17.97       13.72      0.39 o 
   1   5   7      194.08      178.63      2.38 o 
   2   5   7       70.25       70.65      0.97 o 
   3   5   7       44.74       48.15      1.18 o 
   4   5   7       54.62       60.01      1.37 o 
   5   5   7       46.27       43.22      1.37 o 
   6   5   7        0.15        0.53      0.33 o 
   7   5   7        0.11       -0.13      0.34 o 
   8   5   7       46.43       43.88      2.34 o 
   9   5   7        0.18        0.70      0.70 o 
  10   5   7        0.00       -0.25      0.76 o 
  -4   6   7       12.78       15.42      0.60 o 
  -3   6   7        3.80        4.28      0.34 o 
  -2   6   7        0.53        0.42      0.19 o 
  -1   6   7        0.00       -0.20      0.20 o 
   0   6   7        8.97        5.96      0.67 o 
   1   6   7       93.60       90.67      1.93 o 
   2   6   7        9.21        9.65      0.58 o 
   3   6   7        0.07        0.10      0.23 o 
   4   6   7        4.35        5.64      0.44 o 
   5   6   7       31.58       33.86      1.18 o 
   6   6   7       13.43       11.46      0.77 o 
   7   6   7        6.63        4.72      0.57 o 
   8   6   7        0.00       -0.04      0.39 o 
   9   6   7        0.23        0.32      0.63 o 
  -3   7   7       20.29       22.50      1.58 o 
  -2   7   7        0.18       -0.16      0.47 o 
  -1   7   7        7.43        8.97      0.92 o 
   0   7   7        0.75        0.78      0.45 o 
   1   7   7       13.20       12.13      0.71 o 
   2   7   7        7.03        7.80      0.55 o 
   3   7   7        0.85        0.32      0.27 o 
   4   7   7        0.20        0.40      0.27 o 
   5   7   7        0.32        0.73      0.34 o 
   6   7   7        5.93        6.09      0.59 o 
   7   7   7       10.23        9.56      0.75 o 
   8   7   7        0.62        0.43      0.40 o 
   9   7   7        1.67        1.55      0.76 o 
  -2   8   7        0.66        0.25      0.82 o 
  -1   8   7        3.11        3.29      0.69 o 
   0   8   7        0.22        0.00      0.45 o 
   1   8   7        2.07        1.94      0.42 o 
   2   8   7        0.46       -0.01      0.32 o 
   3   8   7        3.17        2.01      0.60 o 
   4   8   7        0.30        0.32      0.46 o 
   5   8   7        2.97        2.98      0.47 o 
   6   8   7        0.26        0.06      0.32 o 
   7   8   7        0.08        0.00      0.33 o 
   8   8   7        0.01        0.36      0.39 o 
   9   8   7        0.53        1.58      0.70 o 
   1   9   7        0.07        0.03      0.63 o 
   2   9   7        4.89        5.69      1.16 o 
   3   9   7        4.66        4.46      0.57 o 
   4   9   7        2.68        1.34      0.42 o 
   5   9   7        6.77        7.96      0.93 o 
   6   9   7        4.31        4.29      0.56 o 
   7   9   7        1.82        1.86      0.49 o 
   8   9   7        4.20        5.64      0.89 o 
   9   9   7        0.36       -0.19      0.60 o 
   3  10   7        0.50        0.18      0.44 o 
   4  10   7        1.16        1.10      0.42 o 
   5  10   7        0.64        0.49      0.39 o 
   6  10   7       15.24       14.98      0.89 o 
   7  10   7       14.41       14.76      1.17 o 
  -2 -10   8       41.05       48.53      1.79 o 
  -1 -10   8       13.60       14.41      1.09 o 
  -4  -9   8       11.71       12.24      0.82 o 
  -3  -9   8        0.32       -0.37      0.53 o 
  -2  -9   8       17.16       18.90      0.90 o 
  -1  -9   8       53.15       60.72      1.60 o 
   0  -9   8        5.83        5.80      0.59 o 
   1  -9   8        4.59        3.80      0.89 o 
  -5  -8   8        5.31        5.61      1.39 o 
  -4  -8   8        1.25        1.88      0.48 o 
  -3  -8   8        3.16        3.54      0.44 o 
  -2  -8   8       30.82       32.55      1.11 o 
  -1  -8   8        7.49        7.89      0.62 o 
   0  -8   8        0.44        0.43      0.34 o 
   1  -8   8       10.47       10.06      0.94 o 
   2  -8   8       25.39       25.81      1.21 o 
   3  -8   8       12.91       15.10      1.33 o 
   4  -8   8        1.83        0.98      0.70 o 
  -6  -7   8        0.06       -0.06      0.89 o 
  -5  -7   8        0.39        0.66      0.81 o 
  -4  -7   8        3.15        3.32      0.76 o 
  -3  -7   8       49.29       53.12      1.27 o 
  -2  -7   8        4.27        4.40      0.50 o 
  -1  -7   8        2.26        2.77      0.43 o 
   0  -7   8        0.67        1.01      0.46 o 
   1  -7   8        2.38        1.33      0.46 o 
   2  -7   8        0.44        0.44      0.31 o 
   3  -7   8        3.16        4.02      0.59 o 
   4  -7   8       17.86       17.06      1.33 o 
   5  -7   8        8.81        9.21      0.95 o 
  -6  -6   8        3.02        3.65      1.16 o 
  -5  -6   8        4.65        5.08      0.80 o 
  -4  -6   8        2.92        2.37      0.60 o 
  -3  -6   8        3.09        3.71      0.41 o 
  -2  -6   8       10.17       12.82      1.16 o 
  -1  -6   8        1.48        0.78      0.31 o 
   0  -6   8        1.44        0.55      0.31 o 
   1  -6   8        0.92        2.22      0.39 o 
   2  -6   8        3.69        3.34      0.59 o 
   3  -6   8        4.87        5.08      0.60 o 
   4  -6   8        6.88        7.44      0.50 o 
   5  -6   8        0.63        0.14      0.46 o 
   6  -6   8        0.47        0.54      0.53 o 
  -6  -5   8        9.10       12.14      1.18 o 
  -5  -5   8        7.06        7.23      0.87 o 
  -4  -5   8        0.08       -0.40      0.40 o 
  -3  -5   8        0.46        0.23      0.33 o 
  -2  -5   8       12.18       11.57      0.73 o 
  -1  -5   8       43.27       43.97      1.24 o 
   0  -5   8       26.48       21.97      1.88 o 
   1  -5   8        1.10        2.82      0.41 o 
   2  -5   8       84.61       68.66      1.58 o 
   3  -5   8        9.25       10.32      0.54 o 
   4  -5   8       10.18        9.72      0.87 o 
   5  -5   8       12.23        9.88      0.86 o 
   6  -5   8        0.27        0.22      0.79 o 
   7  -5   8        6.70        6.94      0.88 o 
  -7  -4   8        2.86        2.79      1.27 o 
  -6  -4   8        0.33       -0.44      0.81 o 
  -5  -4   8       24.48       28.27      1.47 o 
  -4  -4   8        3.94        3.11      0.42 o 
  -3  -4   8       39.21       35.19      1.60 o 
  -2  -4   8       44.07       50.57      1.17 o 
  -1  -4   8       14.65       11.19      1.39 o 
   0  -4   8        3.07        3.15      0.42 o 
   1  -4   8       99.09      100.55      1.76 o 
   2  -4   8      207.58      185.84      3.43 o 
   3  -4   8       99.71      105.11      2.21 o 
   4  -4   8        0.05        0.07      0.37 o 
   5  -4   8       25.93       22.08      1.13 o 
   6  -4   8       10.26        9.08      0.89 o 
   7  -4   8        9.80        8.12      0.90 o 
   8  -4   8        1.98        1.24      0.79 o 
  -7  -3   8        1.16        1.69      0.41 o 
  -6  -3   8       11.53       13.79      0.82 o 
  -5  -3   8        7.19        8.07      0.61 o 
  -4  -3   8        2.37        2.46      0.38 o 
  -3  -3   8        2.84        2.97      0.38 o 
  -2  -3   8       32.17       22.37      0.90 o 
  -1  -3   8      561.61      476.02      6.51 o 
   0  -3   8      351.66      336.93      4.26 o 
   1  -3   8        3.31        2.92      0.34 o 
   2  -3   8       52.22       49.80      1.30 o 
   3  -3   8      170.24      169.87      4.48 o 
   4  -3   8        3.43        3.13      0.37 o 
   5  -3   8        1.27        0.73      0.40 o 
   6  -3   8       10.33       10.78      0.91 o 
   7  -3   8        2.81        2.60      0.79 o 
   8  -3   8        0.88        0.70      0.73 o 
  -6  -2   8        0.11        0.30      0.34 o 
  -5  -2   8        1.90        2.43      0.39 o 
  -4  -2   8        0.24        0.39      0.29 o 
  -3  -2   8        0.10       -0.12      0.23 o 
  -2  -2   8       65.85       61.27      1.63 o 
  -1  -2   8       95.75       84.25      1.39 o 
   0  -2   8      258.21      266.72      3.18 o 
   1  -2   8       20.87       20.28      0.53 o 
   2  -2   8        1.42        1.23      0.22 o 
   3  -2   8       27.83       29.08      0.82 o 
   4  -2   8       46.96       45.96      0.97 o 
   5  -2   8        1.22        1.40      0.59 o 
   6  -2   8        4.90        5.45      0.67 o 
   7  -2   8        4.58        3.93      0.86 o 
   8  -2   8        5.80        3.86      0.89 o 
   9  -2   8        2.90        2.09      0.89 o 
  -6  -1   8        6.84        9.48      0.78 o 
  -5  -1   8        1.86        1.42      0.38 o 
  -4  -1   8        7.21        9.23      0.59 o 
  -3  -1   8        1.33        0.46      0.26 o 
  -2  -1   8       98.21       89.57      1.83 o 
  -1  -1   8       10.27        8.41      0.40 o 
   0  -1   8        1.28        2.57      0.24 o 
   1  -1   8       35.55       33.56      0.62 o 
   2  -1   8        8.88       10.26      0.39 o 
   3  -1   8        5.29        3.82      0.25 o 
   4  -1   8      106.74      110.41      1.57 o 
   5  -1   8       31.76       34.25      0.95 o 
   6  -1   8        0.08       -0.18      0.24 o 
   7  -1   8        6.73        6.65      1.16 o 
   8  -1   8        3.63        4.10      0.67 o 
   9  -1   8       20.16       22.45      1.87 o 
  -6   0   8        1.40        2.09      0.75 o 
  -5   0   8        1.37        2.05      0.62 o 
  -4   0   8        0.00        0.41      0.30 o 
  -3   0   8        0.04       -0.09      0.23 o 
  -2   0   8      182.92      151.54      2.08 o 
  -1   0   8       21.91       15.81      0.53 o 
   0   0   8       32.35       30.14      0.61 o 
   1   0   8       22.20       24.62      0.52 o 
   2   0   8        0.21        0.26      0.14 o 
   3   0   8       24.34       27.04      0.55 o 
   4   0   8       76.38       83.72      1.16 o 
   5   0   8       10.89        8.99      0.44 o 
   6   0   8        0.98        0.87      0.24 o 
   7   0   8        6.55        6.00      0.48 o 
   8   0   8       12.84       14.05      1.01 o 
   9   0   8       12.35       11.78      1.02 o 
  10   0   8        6.31        7.30      0.92 o 
  -6   1   8        3.52        4.69      1.20 o 
  -5   1   8        0.03       -0.03      0.70 o 
  -4   1   8        0.07       -0.04      0.36 o 
  -3   1   8        0.02        0.36      0.35 o 
  -2   1   8        0.06       -0.06      0.22 o 
  -1   1   8      116.78      103.18      1.42 o 
   0   1   8        0.35        0.31      0.17 o 
   1   1   8        1.71        1.41      0.17 o 
   2   1   8        6.63        6.01      0.26 o 
   3   1   8       19.96       22.77      0.45 o 
   4   1   8       29.67       29.33      0.63 o 
   5   1   8       36.15       39.44      0.88 o 
   6   1   8        0.56        0.73      0.23 o 
   7   1   8        8.08        7.34      0.79 o 
   8   1   8       13.38       13.87      0.67 o 
   9   1   8        2.68        1.87      0.44 o 
  10   1   8        0.36       -0.08      0.40 o 
  -5   2   8       19.85       21.07      3.06 o 
  -4   2   8       11.28       10.57      1.14 o 
  -3   2   8        7.33        7.14      0.56 o 
  -2   2   8        6.03        4.84      0.46 o 
  -1   2   8        0.03       -0.18      0.18 o 
   0   2   8       83.05       73.78      1.08 o 
   1   2   8      191.26      192.89      2.07 o 
   2   2   8       14.83       17.04      0.48 o 
   3   2   8       20.26       25.89      0.48 o 
   4   2   8        6.19        6.98      0.28 o 
   5   2   8       28.96       32.71      0.71 o 
   6   2   8        1.89        0.87      0.21 o 
   7   2   8        5.14        4.54      0.34 o 
   8   2   8        3.40        3.39      0.58 o 
   9   2   8        1.11        0.75      0.33 o 
  10   2   8        0.79        1.55      0.43 o 
  -5   3   8        0.17        0.48      0.58 o 
  -4   3   8        1.92        1.23      0.58 o 
  -3   3   8       48.02       53.95      1.63 o 
  -2   3   8        0.75        0.63      0.26 o 
  -1   3   8       40.97       33.04      0.83 o 
   0   3   8       87.25       78.43      1.22 o 
   1   3   8      180.54      181.08      2.08 o 
   2   3   8        3.20        3.47      0.23 o 
   3   3   8       32.26       35.55      0.56 o 
   4   3   8        3.93        3.98      0.23 o 
   5   3   8        2.81        3.24      0.23 o 
   6   3   8        0.85        1.27      0.21 o 
   7   3   8        4.37        4.54      0.38 o 
   8   3   8       12.69       12.90      0.50 o 
   9   3   8        0.31        0.41      0.27 o 
  10   3   8        0.32        0.38      0.28 o 
  -4   4   8        0.52        0.18      0.40 o 
  -3   4   8       11.15       11.81      0.70 o 
  -2   4   8        0.70        0.55      0.28 o 
  -1   4   8        0.06       -0.14      0.17 o 
   0   4   8       41.77       43.31      1.00 o 
   1   4   8      232.74      227.70      2.53 o 
   2   4   8        4.99        5.63      0.25 o 
   3   4   8        4.38        3.50      0.19 o 
   4   4   8       28.51       27.06      0.47 o 
   5   4   8       24.45       24.04      0.47 o 
   6   4   8       18.48       17.18      0.42 o 
   7   4   8        0.83        0.75      0.19 o 
   8   4   8        2.44        2.28      0.24 o 
   9   4   8        0.19        0.25      0.38 o 
  10   4   8        2.98        3.39      1.01 o 
  -4   5   8       23.98       28.15      1.13 o 
  -3   5   8        1.85        2.24      0.39 o 
  -2   5   8        3.30        3.25      0.33 o 
  -1   5   8        3.66        4.25      0.30 o 
   0   5   8       55.14       48.11      0.84 o 
   1   5   8       81.12       76.23      0.95 o 
   2   5   8       54.67       53.95      0.91 o 
   3   5   8        5.28        4.08      0.24 o 
   4   5   8        0.41        0.85      0.30 o 
   5   5   8        0.45        0.40      0.35 o 
   6   5   8       13.06       11.62      1.33 o 
   7   5   8        6.52        5.04      0.92 o 
   8   5   8        0.70        1.39      0.70 o 
   9   5   8        0.58        0.73      0.73 o 
  10   5   8       29.49       25.00      2.09 o 
  -3   6   8       13.65       14.85      0.57 o 
  -2   6   8        7.34        8.47      0.51 o 
  -1   6   8       10.47        9.31      0.41 o 
   0   6   8        1.59        1.27      0.53 o 
   1   6   8        1.63        1.45      0.51 o 
   2   6   8        3.15        3.49      0.44 o 
   3   6   8        2.41        1.96      0.54 o 
   4   6   8       10.49       10.43      0.83 o 
   5   6   8        0.27       -0.24      0.31 o 
   6   6   8       28.07       29.61      1.19 o 
   7   6   8        2.64        3.51      0.92 o 
   8   6   8        0.20        1.20      0.63 o 
   9   6   8        2.20        1.33      0.79 o 
  -2   7   8        0.04       -0.52      0.52 o 
  -1   7   8        0.01        0.08      0.48 o 
   0   7   8       10.11       11.84      1.12 o 
   1   7   8        3.72        3.88      0.60 o 
   2   7   8        0.33       -0.09      0.31 o 
   3   7   8       26.03       24.45      0.90 o 
   4   7   8       19.08       21.43      0.84 o 
   5   7   8        0.00       -0.32      0.32 o 
   6   7   8        8.97        8.96      0.74 o 
   7   7   8        1.82        1.38      0.48 o 
   8   7   8        0.00       -0.06      0.57 o 
   9   7   8        0.57        0.13      0.63 o 
  -1   8   8        2.83        4.09      1.11 o 
   0   8   8        5.18        6.88      0.86 o 
   1   8   8        3.41        3.10      0.98 o 
   2   8   8        0.00        0.03      0.55 o 
   3   8   8       28.52       27.74      2.14 o 
   4   8   8        7.36        6.84      0.68 o 
   5   8   8        7.38        6.10      0.64 o 
   6   8   8        6.44        6.93      0.87 o 
   7   8   8        0.05       -0.22      0.38 o 
   8   8   8        2.21        1.58      0.51 o 
   2   9   8        8.33        7.41      1.17 o 
   3   9   8        0.35        0.27      0.41 o 
   4   9   8        2.17        1.70      0.47 o 
   5   9   8        3.89        4.83      0.61 o 
   6   9   8       10.05       10.77      1.27 o 
   7   9   8        2.02        1.49      0.55 o 
   8   9   8        4.71        4.18      0.89 o 
   3  10   8        0.08        0.35      0.67 o 
   4  10   8        3.09        4.31      0.82 o 
   5  10   8        0.93        0.70      0.60 o 
   6  10   8        0.57        1.05      0.63 o 
   7  10   8        1.93        2.44      0.70 o 
  -3  -9   9        4.80        5.43      0.81 o 
  -2  -9   9        9.83        9.69      1.65 o 
  -1  -9   9        0.63        0.92      1.01 o 
   0  -9   9        5.73        8.36      1.52 o 
   1  -9   9        0.65        0.98      0.98 o 
  -4  -8   9        9.68       11.31      1.77 o 
  -3  -8   9        1.54        2.39      0.63 o 
  -2  -8   9        3.62        5.49      1.03 o 
  -1  -8   9        1.46        0.92      0.53 o 
   0  -8   9        0.16       -0.02      0.55 o 
   1  -8   9        9.74        9.57      0.94 o 
   2  -8   9       20.53       21.01      1.13 o 
   3  -8   9        0.38       -0.48      0.60 o 
   4  -8   9       16.20       14.60      1.52 o 
  -5  -7   9        2.93        2.82      1.20 o 
  -4  -7   9        4.92        3.54      0.71 o 
  -3  -7   9        0.73        0.74      0.51 o 
  -2  -7   9        8.21        9.63      0.98 o 
  -1  -7   9        1.24        1.78      0.56 o 
   0  -7   9        2.54        4.30      0.68 o 
   1  -7   9       19.09       18.83      1.17 o 
   2  -7   9        3.89        3.96      0.53 o 
   3  -7   9        1.27        1.18      0.48 o 
   4  -7   9        0.15        0.01      0.46 o 
   5  -7   9        2.01        0.82      0.76 o 
  -5  -6   9       11.09       12.93      1.20 o 
  -4  -6   9       15.14       15.59      1.20 o 
  -3  -6   9        0.13        0.32      0.47 o 
  -2  -6   9        1.54        1.30      0.53 o 
  -1  -6   9       13.85       17.46      1.12 o 
   0  -6   9        3.81        4.43      0.66 o 
   1  -6   9        0.00        0.40      0.68 o 
   2  -6   9        2.03        1.66      0.50 o 
   3  -6   9        5.08        5.52      1.04 o 
   4  -6   9        5.39        4.52      0.69 o 
   5  -6   9        0.37        0.94      0.51 o 
   6  -6   9        7.02        7.87      0.92 o 
  -6  -5   9        6.16       10.77      1.77 o 
  -5  -5   9        0.13        0.76      0.59 o 
  -4  -5   9        1.00        0.75      0.67 o 
  -3  -5   9        0.01       -0.02      0.45 o 
  -2  -5   9       16.50       15.66      1.79 o 
  -1  -5   9        0.09       -0.32      0.35 o 
   0  -5   9        1.86        1.52      0.50 o 
   1  -5   9        0.05        0.11      0.37 o 
   2  -5   9       43.80       40.96      1.17 o 
   3  -5   9        1.09        1.09      0.36 o 
   4  -5   9        2.51        2.90      0.79 o 
   5  -5   9        0.08       -0.03      0.40 o 
   6  -5   9        1.62        2.98      0.65 o 
   7  -5   9        1.24        1.52      0.82 o 
  -6  -4   9        2.55        2.78      0.76 o 
  -5  -4   9        2.26        2.94      0.76 o 
  -4  -4   9        3.67        4.26      0.36 o 
  -3  -4   9        8.68        7.25      0.46 o 
  -2  -4   9        7.08        5.42      0.72 o 
  -1  -4   9       31.34       25.68      1.26 o 
   0  -4   9        3.94        3.47      0.56 o 
   1  -4   9       25.81       25.46      0.91 o 
   2  -4   9        7.07        6.96      0.76 o 
   3  -4   9       25.66       22.49      1.30 o 
   4  -4   9        6.44        5.56      0.62 o 
   5  -4   9       25.57       20.25      2.20 o 
   6  -4   9        6.54        7.17      0.87 o 
   7  -4   9        4.57        4.63      1.01 o 
  -6  -3   9        0.13       -0.10      0.36 o 
  -5  -3   9       18.54       20.33      0.92 o 
  -4  -3   9        1.40        1.04      0.36 o 
  -3  -3   9        3.12        4.85      0.48 o 
  -2  -3   9       17.64       15.89      1.06 o 
  -1  -3   9       15.99       13.72      0.66 o 
   0  -3   9       35.47       30.25      0.96 o 
   1  -3   9        0.97        0.99      0.51 o 
   2  -3   9        9.45        8.26      0.80 o 
   3  -3   9        1.13        0.81      0.43 o 
   4  -3   9      162.05      158.58      3.09 o 
   5  -3   9        6.62        6.78      0.73 o 
   6  -3   9        5.23        5.08      0.71 o 
   7  -3   9        6.84        4.85      0.95 o 
   8  -3   9        1.89        1.36      0.76 o 
  -6  -2   9        0.08        0.35      0.52 o 
  -5  -2   9        3.14        2.74      0.49 o 
  -4  -2   9        0.03        0.13      0.29 o 
  -3  -2   9        0.27        0.14      0.32 o 
  -2  -2   9        2.64        2.93      0.54 o 
  -1  -2   9        5.29        5.34      0.49 o 
   0  -2   9        0.36        0.12      0.26 o 
   1  -2   9       71.50       66.23      1.55 o 
   2  -2   9       36.62       35.95      0.93 o 
   3  -2   9       10.26        7.19      0.74 o 
   4  -2   9       47.15       45.39      1.28 o 
   5  -2   9        8.84       11.79      0.87 o 
   6  -2   9        9.09        9.42      0.86 o 
   7  -2   9        6.47        7.22      1.05 o 
   8  -2   9       10.58        8.46      1.24 o 
   9  -2   9        9.07        9.66      1.39 o 
  -6  -1   9        0.90        0.92      0.51 o 
  -5  -1   9        0.11        0.04      0.45 o 
  -4  -1   9        0.15       -0.17      0.30 o 
  -3  -1   9        0.04        0.13      0.26 o 
  -2  -1   9        4.93        5.45      0.45 o 
  -1  -1   9       30.34       29.54      1.12 o 
   0  -1   9       36.54       32.44      0.90 o 
   1  -1   9      134.75      122.94      2.52 o 
   2  -1   9       88.26       88.02      1.47 o 
   3  -1   9       22.93       20.81      0.61 o 
   4  -1   9        0.49        0.42      0.24 o 
   5  -1   9        2.41        3.04      0.37 o 
   6  -1   9       51.66       47.86      1.41 o 
   7  -1   9        5.87        4.72      0.66 o 
   8  -1   9        0.01        0.27      0.47 o 
   9  -1   9        8.93        9.12      1.33 o 
  -5   0   9        2.85        2.38      0.74 o 
  -4   0   9        3.39        3.71      1.30 o 
  -3   0   9        7.45        6.09      0.64 o 
  -2   0   9        0.07       -0.25      0.25 o 
  -1   0   9       35.27       36.61      0.85 o 
   0   0   9       29.61       27.57      0.64 o 
   1   0   9       27.70       25.95      0.63 o 
   2   0   9       41.78       41.47      0.81 o 
   3   0   9       31.81       31.43      0.84 o 
   4   0   9       26.40       29.38      0.80 o 
   5   0   9        8.66        9.22      0.44 o 
   6   0   9       36.89       38.91      1.02 o 
   7   0   9       20.93       22.96      1.60 o 
   8   0   9        0.55        0.83      0.49 o 
   9   0   9        0.52        0.98      0.78 o 
  -5   1   9       11.07       14.28      1.30 o 
  -4   1   9        0.46        0.56      0.52 o 
  -3   1   9        9.57        9.49      0.77 o 
  -2   1   9        4.43        3.48      0.43 o 
  -1   1   9       10.60       10.32      0.50 o 
   0   1   9      349.13      318.48      3.85 o 
   1   1   9       89.81       84.56      1.33 o 
   2   1   9        0.34        0.60      0.22 o 
   3   1   9       30.78       30.97      0.87 o 
   4   1   9        1.33        1.28      0.21 o 
   5   1   9       11.29        9.31      0.42 o 
   6   1   9        1.73        1.82      0.30 o 
   7   1   9        8.05        7.69      0.60 o 
   8   1   9        2.66        3.13      0.42 o 
   9   1   9        0.00       -0.14      0.36 o 
  10   1   9        0.33        0.22      0.51 o 
  -5   2   9       12.20       14.98      1.18 o 
  -4   2   9        4.41        5.43      0.72 o 
  -3   2   9        3.04        4.36      0.60 o 
  -2   2   9        3.84        3.80      0.40 o 
  -1   2   9       32.09       34.36      0.89 o 
   0   2   9      111.79       96.22      1.62 o 
   1   2   9       27.46       30.76      0.71 o 
   2   2   9        4.23        4.31      0.28 o 
   3   2   9        1.16        0.89      0.20 o 
   4   2   9        0.02        0.06      0.16 o 
   5   2   9        0.18        0.02      0.16 o 
   6   2   9        6.18        6.22      0.43 o 
   7   2   9        0.18        0.01      0.24 o 
   8   2   9        0.17        0.17      0.27 o 
   9   2   9        0.01       -0.02      0.30 o 
  10   2   9        1.12        1.30      0.43 o 
  -4   3   9        3.69        3.37      0.65 o 
  -3   3   9        5.28        6.85      0.60 o 
  -2   3   9        0.11       -0.01      0.28 o 
  -1   3   9        0.56        0.29      0.25 o 
   0   3   9        3.16        2.17      0.30 o 
   1   3   9        0.62        1.27      0.23 o 
   2   3   9        2.48        2.29      0.25 o 
   3   3   9        4.76        4.99      0.36 o 
   4   3   9        4.23        4.10      0.26 o 
   5   3   9        7.07        7.89      0.37 o 
   6   3   9        5.58        4.84      0.33 o 
   7   3   9        0.00       -0.19      0.19 o 
   8   3   9        0.29        0.00      0.21 o 
   9   3   9        0.03        0.04      0.33 o 
  10   3   9        0.07        0.09      0.29 o 
  -4   4   9        0.49        0.06      0.40 o 
  -3   4   9        2.73        2.23      0.43 o 
  -2   4   9       13.94       15.96      0.70 o 
  -1   4   9        1.18        1.59      0.30 o 
   0   4   9        1.94        1.42      0.24 o 
   1   4   9        1.97        1.58      0.23 o 
   2   4   9        0.71        0.29      0.19 o 
   3   4   9       10.18        9.50      0.32 o 
   4   4   9        4.23        4.54      0.25 o 
   5   4   9       66.48       64.46      1.39 o 
   6   4   9        3.19        2.45      0.27 o 
   7   4   9        0.23        0.06      0.18 o 
   8   4   9        0.59        0.81      0.25 o 
   9   4   9        0.08        0.08      0.19 o 
  10   4   9       11.19       11.78      1.62 o 
  -3   5   9        3.30        3.53      0.48 o 
  -2   5   9        1.54        0.89      0.30 o 
  -1   5   9       10.88       10.28      0.46 o 
   0   5   9        0.97        0.85      0.21 o 
   1   5   9       21.01       18.87      0.75 o 
   2   5   9        7.42        8.89      0.29 o 
   3   5   9       10.35        9.46      0.42 o 
   4   5   9        0.06       -0.17      0.17 o 
   5   5   9       18.88       19.37      1.50 o 
   6   5   9        0.98        0.98      0.63 o 
   7   5   9        4.33        4.44      0.92 o 
   8   5   9        0.61        0.98      0.67 o 
   9   5   9        0.23        0.48      0.67 o 
  -2   6   9        7.41        7.66      0.44 o 
  -1   6   9        1.94        1.71      0.27 o 
   0   6   9        0.09       -0.22      0.22 o 
   1   6   9        5.73        6.50      0.64 o 
   2   6   9        5.01        3.36      0.71 o 
   3   6   9      151.70      157.82      3.26 o 
   4   6   9       18.16       15.59      0.81 o 
   5   6   9        2.93        1.94      0.51 o 
   6   6   9       10.23       11.45      0.86 o 
   7   6   9        9.34        8.24      1.14 o 
   8   6   9        0.22        0.06      0.60 o 
   9   6   9        0.00       -0.16      0.63 o 
  -1   7   9       11.91       16.94      1.34 o 
   0   7   9        6.45        7.44      0.90 o 
   1   7   9        2.78        3.61      0.71 o 
   2   7   9        9.54        6.31      1.11 o 
   3   7   9       31.00       31.66      1.11 o 
   4   7   9        7.22        7.50      0.98 o 
   5   7   9        0.68        0.01      0.39 o 
   6   7   9        2.01        2.99      0.53 o 
   7   7   9        3.48        3.10      0.86 o 
   8   7   9        1.81        1.74      0.76 o 
   0   8   9        0.74        0.89      0.82 o 
   1   8   9        4.83        6.57      0.89 o 
   2   8   9        0.39        0.03      0.49 o 
   3   8   9        3.43        2.22      0.79 o 
   4   8   9        1.02        0.88      0.46 o 
   5   8   9        0.04        0.28      0.43 o 
   6   8   9        1.60        1.79      0.52 o 
   7   8   9        0.04       -0.39      0.39 o 
   4   9   9        0.84        1.20      0.73 o 
   5   9   9        2.52        2.90      0.56 o 
   6   9   9        0.68        0.22      0.45 o 
   7   9   9        2.98        2.82      0.79 o 
   5  10   9        2.50        1.62      0.73 o 
  -3  -8  10        3.94        5.26      1.39 o 
  -2  -8  10        3.03        2.38      1.17 o 
  -1  -8  10        0.51        0.83      0.57 o 
   0  -8  10       15.99       16.32      1.26 o 
   1  -8  10       26.83       32.00      3.04 o 
   2  -8  10        3.16        4.04      0.70 o 
   3  -8  10        4.67        5.61      1.01 o 
  -4  -7  10        0.89        0.95      1.05 o 
  -3  -7  10       10.65       12.91      1.18 o 
  -2  -7  10       12.35       12.72      1.28 o 
  -1  -7  10        8.09        9.46      0.97 o 
   0  -7  10       16.66       15.15      1.16 o 
   1  -7  10        2.04        2.60      0.64 o 
   2  -7  10        0.78        0.64      0.52 o 
   3  -7  10        0.47        0.28      0.46 o 
   4  -7  10       16.06       15.23      1.16 o 
  -5  -6  10       10.23       13.62      2.03 o 
  -4  -6  10        0.88        1.41      0.66 o 
  -3  -6  10        2.01        1.61      0.65 o 
  -2  -6  10        9.50        8.95      0.97 o 
  -1  -6  10       55.86       58.26      2.10 o 
   0  -6  10        1.83        2.43      0.62 o 
   1  -6  10        1.51        1.22      0.54 o 
   2  -6  10        0.18       -0.24      0.41 o 
   3  -6  10        4.48        4.20      0.55 o 
   4  -6  10        0.15        0.03      0.42 o 
   5  -6  10        0.38       -0.01      0.48 o 
   6  -6  10        3.01        4.21      1.20 o 
  -5  -5  10        7.67        7.00      1.55 o 
  -4  -5  10        1.20        1.70      1.06 o 
  -3  -5  10        4.89        6.07      0.97 o 
  -2  -5  10        0.57        0.12      0.47 o 
  -1  -5  10        0.05       -0.49      0.73 o 
   0  -5  10       19.90       20.64      1.60 o 
   1  -5  10        7.66        6.70      0.78 o 
   2  -5  10        0.07       -0.27      0.37 o 
   3  -5  10        1.41        0.67      0.37 o 
   4  -5  10        1.66        1.60      0.51 o 
   5  -5  10        4.51        3.77      0.66 o 
   6  -5  10        2.61        3.14      0.67 o 
  -5  -4  10        2.74        2.46      1.19 o 
  -4  -4  10       20.13       23.45      1.73 o 
  -3  -4  10        8.40        8.43      0.53 o 
  -2  -4  10        3.53        4.12      0.44 o 
  -1  -4  10        4.15        4.42      0.68 o 
   0  -4  10        0.56        0.14      0.87 o 
   1  -4  10       17.23       15.48      1.08 o 
   2  -4  10        1.11        0.39      0.43 o 
   3  -4  10        5.47        5.70      1.17 o 
   4  -4  10       29.54       25.57      1.05 o 
   5  -4  10        7.90        6.41      0.75 o 
   6  -4  10        2.74        3.21      0.63 o 
   7  -4  10        4.58        4.40      1.01 o 
  -5  -3  10        1.17        0.99      0.38 o 
  -4  -3  10        4.12        4.17      0.53 o 
  -3  -3  10       33.45       35.58      1.16 o 
  -2  -3  10        8.99       10.24      0.98 o 
  -1  -3  10       30.84       27.50      0.96 o 
   0  -3  10        8.81       11.99      0.67 o 
   1  -3  10       33.22       29.09      0.98 o 
   2  -3  10        0.50        1.13      0.49 o 
   3  -3  10       40.05       44.03      1.71 o 
   4  -3  10       55.60       53.61      1.49 o 
   5  -3  10       62.90       60.80      2.04 o 
   6  -3  10        1.37        1.60      0.54 o 
   7  -3  10        6.60        3.90      0.92 o 
   8  -3  10        2.34        1.84      0.89 o 
  -5  -2  10        7.50        8.18      0.72 o 
  -4  -2  10       13.37       14.98      0.88 o 
  -3  -2  10       14.80       15.59      1.27 o 
  -2  -2  10        0.33        0.74      0.33 o 
  -1  -2  10        2.60        2.53      0.40 o 
   0  -2  10       44.70       38.36      1.18 o 
   1  -2  10      331.42      296.85      5.12 o 
   2  -2  10      184.21      183.88      4.06 o 
   3  -2  10        4.94        3.68      0.65 o 
   4  -2  10        4.32        4.15      0.49 o 
   5  -2  10       39.22       42.01      1.56 o 
   6  -2  10        8.02        7.67      0.80 o 
   7  -2  10        0.26        0.63      0.67 o 
   8  -2  10        1.19        1.27      0.79 o 
  -5  -1  10       25.43       27.87      1.38 o 
  -4  -1  10        2.49        3.09      0.54 o 
  -3  -1  10       13.13       14.41      0.75 o 
  -2  -1  10        1.08        1.87      0.38 o 
  -1  -1  10        3.76        3.41      0.46 o 
   0  -1  10       26.69       23.63      1.14 o 
   1  -1  10       15.97       13.79      0.69 o 
   2  -1  10       70.03       73.01      1.34 o 
   3  -1  10        6.29        7.60      0.45 o 
   4  -1  10        0.10       -0.02      0.20 o 
   5  -1  10        8.69        8.98      0.59 o 
   6  -1  10        0.28        0.05      0.40 o 
   7  -1  10        0.19        0.48      0.44 o 
   8  -1  10        1.34        0.51      0.67 o 
   9  -1  10        3.04        2.95      0.98 o 
  -5   0  10       19.13       21.99      2.09 o 
  -4   0  10        6.97        7.59      1.00 o 
  -3   0  10        7.64        7.66      0.94 o 
  -2   0  10        3.30        3.85      0.55 o 
  -1   0  10       12.06       10.66      0.56 o 
   0   0  10       55.18       53.80      1.13 o 
   1   0  10        0.00       -0.23      0.23 o 
   2   0  10        1.33        1.23      0.30 o 
   3   0  10        0.98        0.64      0.33 o 
   4   0  10        7.37        7.79      0.41 o 
   5   0  10        0.22       -0.11      0.23 o 
   6   0  10       21.48       22.55      0.93 o 
   7   0  10        6.45        5.61      0.70 o 
   8   0  10        1.92        2.46      0.60 o 
   9   0  10        2.91        2.66      0.68 o 
  -4   1  10        0.93        0.18      0.59 o 
  -3   1  10        1.74        1.97      0.64 o 
  -2   1  10        0.66        0.81      0.42 o 
  -1   1  10        5.37        5.59      0.52 o 
   0   1  10       36.51       30.59      0.77 o 
   1   1  10       75.67       71.82      1.39 o 
   2   1  10        6.88        6.89      0.66 o 
   3   1  10       28.08       29.25      0.78 o 
   4   1  10        6.29        6.06      0.40 o 
   5   1  10       23.22       21.76      0.79 o 
   6   1  10       14.95       16.24      0.68 o 
   7   1  10        0.02       -0.27      0.27 o 
   8   1  10        1.60        1.06      0.42 o 
   9   1  10        3.16        2.57      0.58 o 
  -4   2  10        0.37        0.59      0.54 o 
  -3   2  10        2.95        3.25      0.79 o 
  -2   2  10        0.62        0.28      0.39 o 
  -1   2  10        5.61        5.80      0.46 o 
   0   2  10        0.03       -0.17      0.25 o 
   1   2  10       76.63       76.90      1.52 o 
   2   2  10       19.08       17.79      1.08 o 
   3   2  10        9.49       10.76      0.57 o 
   4   2  10        5.85        5.97      0.39 o 
   5   2  10       12.16       11.72      0.52 o 
   6   2  10        3.95        4.02      0.43 o 
   7   2  10       18.54       19.61      0.76 o 
   8   2  10        0.33       -0.16      0.36 o 
   9   2  10        5.54        6.11      0.52 o 
  10   2  10        0.54        0.13      0.50 o 
  -4   3  10        2.39        2.02      1.06 o 
  -3   3  10       23.86       26.56      1.28 o 
  -2   3  10        1.42        1.16      0.40 o 
  -1   3  10        3.97        2.84      0.38 o 
   0   3  10        3.93        3.97      0.39 o 
   1   3  10        0.09        0.11      0.23 o 
   2   3  10      100.07       94.46      1.43 o 
   3   3  10      155.91      165.51      2.13 o 
   4   3  10        3.91        3.05      0.28 o 
   5   3  10        5.55        5.50      0.33 o 
   6   3  10        3.13        2.71      0.28 o 
   7   3  10        6.45        6.69      0.41 o 
   8   3  10        0.00       -0.22      0.22 o 
   9   3  10        3.23        3.49      0.47 o 
  10   3  10        1.38        1.64      0.46 o 
  -3   4  10        0.94        1.11      0.41 o 
  -2   4  10        0.00        0.20      0.31 o 
  -1   4  10       41.74       47.64      1.13 o 
   0   4  10        0.00        0.13      0.26 o 
   1   4  10        2.89        1.70      0.25 o 
   2   4  10       50.60       48.78      0.90 o 
   3   4  10       30.29       29.81      0.70 o 
   4   4  10        0.08       -0.17      0.17 o 
   5   4  10        0.00        0.00      0.18 o 
   6   4  10        4.88        4.74      0.30 o 
   7   4  10        1.99        2.37      0.28 o 
   8   4  10        0.02        0.10      0.21 o 
   9   4  10        1.02        0.75      0.23 o 
  10   4  10        0.88        1.90      0.98 o 
  -2   5  10        0.12       -0.02      0.30 o 
  -1   5  10        1.43        1.71      0.28 o 
   0   5  10        1.30        1.54      0.27 o 
   1   5  10        0.07        0.32      0.20 o 
   2   5  10        9.17        8.03      0.41 o 
   3   5  10       54.33       55.47      0.93 o 
   4   5  10        2.46        2.84      0.34 o 
   5   5  10        3.05        2.63      0.54 o 
   6   5  10        3.44        3.47      0.42 o 
   7   5  10       11.24       12.36      1.46 o 
   8   5  10        3.84        3.90      0.95 o 
   9   5  10        0.02        0.82      0.82 o 
  -1   6  10        2.79        3.09      0.28 o 
   0   6  10        0.52        0.36      0.36 o 
   1   6  10        2.36        2.35      0.30 o 
   2   6  10       17.60       17.93      1.21 o 
   3   6  10        3.45        3.21      0.62 o 
   4   6  10       11.45        9.89      0.91 o 
   5   6  10        0.40        0.03      0.63 o 
   6   6  10        0.01        0.13      0.60 o 
   7   6  10        3.44        3.33      0.89 o 
   8   6  10        0.77        0.76      0.73 o 
   9   6  10        1.74        1.11      0.82 o 
   0   7  10        2.79        3.41      0.77 o 
   1   7  10        0.67        0.78      0.59 o 
   2   7  10        0.08        0.27      0.46 o 
   3   7  10        2.57        2.70      0.62 o 
   4   7  10        0.02        0.11      0.46 o 
   5   7  10       12.24       13.31      1.49 o 
   6   7  10        3.35        2.91      0.86 o 
   7   7  10        0.16        0.03      0.63 o 
   8   7  10        5.96        4.56      1.05 o 
   1   8  10        0.16        0.79      0.86 o 
   2   8  10        3.39        4.97      0.79 o 
   3   8  10        1.86        2.25      0.62 o 
   4   8  10        0.00        0.29      0.67 o 
   5   8  10       28.75       30.13      2.03 o 
   6   8  10        7.49        7.00      1.20 o 
  -1  -8  11        2.63        3.20      1.24 o 
   0  -8  11        6.02        5.01      1.39 o 
   1  -8  11        1.67        3.26      1.14 o 
  -3  -7  11        5.40        3.77      1.30 o 
  -2  -7  11        8.12        9.03      1.68 o 
  -1  -7  11        2.36        2.31      0.68 o 
   0  -7  11        4.95        5.24      0.83 o 
   1  -7  11        3.96        2.91      1.47 o 
   2  -7  11        7.15        8.44      1.63 o 
   3  -7  11       14.78       16.46      1.03 o 
   4  -7  11       11.01       13.53      1.55 o 
  -3  -6  11        5.00        3.86      0.83 o 
  -2  -6  11       13.38       12.79      1.19 o 
  -1  -6  11        3.41        4.76      0.81 o 
   0  -6  11        0.77        1.73      1.24 o 
   1  -6  11        6.40        5.13      0.81 o 
   2  -6  11        1.00        1.53      0.62 o 
   3  -6  11       22.88       22.71      1.08 o 
   4  -6  11        0.25        0.41      0.74 o 
   5  -6  11        1.35        1.27      0.62 o 
  -4  -5  11       10.44       12.64      1.25 o 
  -3  -5  11       21.77       26.21      1.61 o 
  -2  -5  11        8.63        8.69      0.97 o 
  -1  -5  11        0.00       -0.06      0.48 o 
   0  -5  11        3.88        3.68      0.76 o 
   1  -5  11       23.63       25.79      1.39 o 
   2  -5  11        7.91        7.45      1.11 o 
   3  -5  11        1.11        1.06      0.43 o 
   4  -5  11        6.24        6.66      0.69 o 
   5  -5  11        3.17        3.48      0.66 o 
   6  -5  11        0.14       -0.35      0.54 o 
  -4  -4  11        6.58        8.54      1.08 o 
  -3  -4  11        1.91        1.85      0.45 o 
  -2  -4  11        8.26        8.83      1.88 o 
  -1  -4  11        0.27        0.34      0.49 o 
   0  -4  11       22.11       21.68      1.35 o 
   1  -4  11        2.02        1.89      0.59 o 
   2  -4  11        0.18        0.80      0.50 o 
   3  -4  11        0.28       -0.16      0.43 o 
   4  -4  11        3.73        3.84      0.54 o 
   5  -4  11        0.24        0.56      0.47 o 
   6  -4  11        0.01        0.32      0.63 o 
   7  -4  11        0.51        0.22      0.67 o 
  -4  -3  11        2.64        1.56      0.43 o 
  -3  -3  11        0.07       -0.23      0.61 o 
  -2  -3  11        0.87        0.81      0.37 o 
  -1  -3  11        5.54        4.20      0.62 o 
   0  -3  11        0.88        0.95      0.52 o 
   1  -3  11        2.91        2.42      0.40 o 
   2  -3  11        1.09        1.26      0.50 o 
   3  -3  11        1.32        0.89      0.52 o 
   4  -3  11       11.59        9.54      0.73 o 
   5  -3  11        1.24        0.60      0.46 o 
   6  -3  11        6.48        5.39      0.98 o 
   7  -3  11        8.57       10.20      1.33 o 
  -4  -2  11        0.01        0.36      0.50 o 
  -3  -2  11        7.18        8.85      0.74 o 
  -2  -2  11        9.13        9.62      0.75 o 
  -1  -2  11       20.09       21.53      0.95 o 
   0  -2  11        0.48       -0.09      0.27 o 
   1  -2  11        0.57        0.65      0.35 o 
   2  -2  11        2.48        2.30      0.44 o 
   3  -2  11        0.02        0.04      0.35 o 
   4  -2  11        5.06        4.84      0.56 o 
   5  -2  11        0.06       -0.22      0.36 o 
   6  -2  11       73.97       72.96      3.10 o 
   7  -2  11       10.24       10.83      1.33 o 
   8  -2  11        0.77        1.27      0.82 o 
  -4  -1  11        0.15        0.42      0.46 o 
  -3  -1  11        0.03       -0.13      0.39 o 
  -2  -1  11        2.85        3.15      0.70 o 
  -1  -1  11        9.37       10.89      0.76 o 
   0  -1  11        1.57        1.72      0.41 o 
   1  -1  11        0.37        0.28      0.32 o 
   2  -1  11        0.60        0.28      0.34 o 
   3  -1  11       93.90       92.99      2.11 o 
   4  -1  11       18.80       18.30      0.78 o 
   5  -1  11        8.77        7.98      0.86 o 
   6  -1  11       24.85       23.22      1.62 o 
   7  -1  11        7.37        7.60      1.11 o 
   8  -1  11        3.22        1.77      0.82 o 
  -4   0  11        1.13        0.39      0.71 o 
  -3   0  11        4.78        4.28      0.83 o 
  -2   0  11        0.18       -0.46      0.48 o 
  -1   0  11        2.58        3.41      0.67 o 
   0   0  11       10.37       10.24      0.76 o 
   1   0  11        6.69        6.36      0.61 o 
   2   0  11       21.72       22.76      0.86 o 
   3   0  11      109.78      108.76      2.09 o 
   4   0  11       73.32       76.01      1.59 o 
   5   0  11        2.75        2.33      0.45 o 
   6   0  11        0.38        0.86      0.71 o 
   7   0  11        0.55        0.91      0.52 o 
   8   0  11        9.94        9.73      0.95 o 
   9   0  11        0.59        0.36      0.58 o 
  -4   1  11        0.95        0.20      0.81 o 
  -3   1  11       11.73       13.06      1.24 o 
  -2   1  11        5.89        5.85      1.06 o 
  -1   1  11        2.87        2.36      0.84 o 
   0   1  11        1.98        2.87      0.50 o 
   1   1  11        0.00        0.25      0.40 o 
   2   1  11       40.33       43.42      1.17 o 
   3   1  11        2.01        0.79      0.33 o 
   4   1  11       17.11       17.62      0.65 o 
   5   1  11       19.21       18.50      0.84 o 
   6   1  11        2.61        2.97      0.39 o 
   7   1  11        1.03        0.56      0.37 o 
   8   1  11        8.20        8.48      0.69 o 
   9   1  11        1.90        1.82      0.60 o 
  -3   2  11       11.80       13.87      1.03 o 
  -2   2  11        1.46        1.02      0.50 o 
  -1   2  11        0.05       -0.38      0.38 o 
   0   2  11        3.86        3.52      0.41 o 
   1   2  11        1.35        1.86      0.33 o 
   2   2  11      153.42      150.42      4.04 o 
   3   2  11        7.38        6.18      0.53 o 
   4   2  11        0.14       -0.21      0.21 o 
   5   2  11        7.37        7.76      0.46 o 
   6   2  11        0.13        0.11      0.33 o 
   7   2  11        0.11        0.27      0.31 o 
   8   2  11        3.17        2.41      0.41 o 
   9   2  11        0.82        1.21      0.42 o 
  -3   3  11        7.15        9.73      1.70 o 
  -2   3  11        4.92        4.82      0.68 o 
  -1   3  11        3.41        4.06      0.49 o 
   0   3  11        0.24        0.24      0.29 o 
   1   3  11        8.30        8.90      0.53 o 
   2   3  11       22.01       19.41      0.70 o 
   3   3  11        2.01        1.77      0.34 o 
   4   3  11        0.09       -0.08      0.23 o 
   5   3  11        0.19       -0.16      0.19 o 
   6   3  11        0.00       -0.23      0.24 o 
   7   3  11        0.00       -0.29      0.29 o 
   8   3  11        4.13        3.59      0.43 o 
   9   3  11        0.52        0.64      0.39 o 
  -2   4  11        1.81        1.34      0.46 o 
  -1   4  11        0.05       -0.06      0.30 o 
   0   4  11        0.03       -0.28      0.28 o 
   1   4  11        3.97        3.83      0.48 o 
   2   4  11        0.57        0.49      0.24 o 
   3   4  11        0.09        0.32      0.22 o 
   4   4  11        4.94        4.61      0.33 o 
   5   4  11        3.15        2.93      0.28 o 
   6   4  11        3.98        3.49      0.30 o 
   7   4  11        3.95        3.77      0.34 o 
   8   4  11        2.39        2.41      0.30 o 
   9   4  11        0.39        0.44      0.29 o 
  -1   5  11        3.25        2.63      0.42 o 
   0   5  11        7.71        8.51      0.48 o 
   1   5  11        1.67        1.56      0.36 o 
   2   5  11        3.07        2.45      0.27 o 
   3   5  11        4.70        4.08      0.29 o 
   4   5  11        7.72        7.63      0.39 o 
   5   5  11       13.82       14.92      0.82 o 
   6   5  11        1.50        1.62      0.41 o 
   7   5  11       13.65       13.82      0.75 o 
   8   5  11        0.00        0.25      0.73 o 
   9   5  11        0.02       -0.51      0.76 o 
   0   6  11        0.01       -0.31      0.36 o 
   1   6  11       17.00       18.96      1.01 o 
   2   6  11        0.11        0.00      0.37 o 
   3   6  11        2.73        3.03      0.67 o 
   4   6  11        4.68        5.73      1.14 o 
   5   6  11        8.47        8.21      1.27 o 
   6   6  11        0.02       -0.19      0.70 o 
   7   6  11        0.91        1.05      0.79 o 
   8   6  11        0.46       -0.22      0.70 o 
   1   7  11        0.02       -0.17      0.53 o 
   2   7  11        0.41        0.80      0.60 o 
   3   7  11        0.73        1.07      0.57 o 
   4   7  11        1.78        2.26      0.62 o 
   5   7  11       45.17       51.13      2.79 o 
   6   7  11        4.15        3.14      0.98 o 
   7   7  11        0.00       -0.57      0.63 o 
   2   8  11        5.68        5.83      1.27 o 
   3   8  11        1.78        2.69      1.01 o 
  -1  -7  12        3.88        4.47      1.36 o 
   0  -7  12        0.01        0.73      0.95 o 
   1  -7  12        0.28        0.44      0.98 o 
   2  -7  12        6.31        8.49      1.65 o 
  -2  -6  12        0.16       -0.63      0.92 o 
  -1  -6  12       13.66       14.55      1.32 o 
   0  -6  12       17.26       17.17      1.88 o 
   1  -6  12        6.01        7.37      0.99 o 
   2  -6  12        1.69        1.25      0.65 o 
   3  -6  12        0.11       -0.15      0.40 o 
   4  -6  12        0.25        0.65      0.60 o 
  -3  -5  12        7.38        8.36      1.77 o 
  -2  -5  12        0.18        0.24      0.63 o 
  -1  -5  12        6.60        9.30      1.07 o 
   0  -5  12       14.33       15.43      1.29 o 
   1  -5  12       23.36       22.52      1.44 o 
   2  -5  12        8.89       10.52      1.06 o 
   3  -5  12        1.11        0.52      0.41 o 
   4  -5  12        0.00        0.49      0.43 o 
   5  -5  12        6.66        5.15      0.97 o 
  -3  -4  12        1.69        1.77      1.01 o 
  -2  -4  12        0.56        1.02      0.79 o 
  -1  -4  12        4.98        5.74      0.87 o 
   0  -4  12        0.89        1.23      0.68 o 
   1  -4  12        0.25       -0.06      0.50 o 
   2  -4  12       10.20        9.77      1.05 o 
   3  -4  12        2.98        1.72      0.64 o 
   4  -4  12        1.68        2.84      0.52 o 
   5  -4  12        0.01       -0.36      0.70 o 
   6  -4  12        1.60        1.58      0.76 o 
  -3  -3  12        2.81        2.89      0.52 o 
  -2  -3  12       13.74       16.26      1.11 o 
  -1  -3  12        1.06        0.44      0.36 o 
   0  -3  12        2.28        1.54      0.42 o 
   1  -3  12        2.77        1.91      0.42 o 
   2  -3  12        0.01       -0.14      0.45 o 
   3  -3  12        0.81        0.58      0.50 o 
   4  -3  12        0.97        1.14      0.42 o 
   5  -3  12        3.15        3.54      0.64 o 
   6  -3  12        6.21        6.11      1.08 o 
   7  -3  12        2.01        1.36      0.76 o 
  -3  -2  12        0.73        0.54      0.54 o 
  -2  -2  12        7.75        8.57      0.75 o 
  -1  -2  12       15.52       17.29      0.96 o 
   0  -2  12        9.48       10.44      0.75 o 
   1  -2  12        8.31        7.38      0.66 o 
   2  -2  12        0.30       -0.20      0.33 o 
   3  -2  12       25.85       22.60      0.99 o 
   4  -2  12        0.40       -0.08      0.34 o 
   5  -2  12        8.61        7.58      1.74 o 
   6  -2  12        4.45        3.86      0.86 o 
   7  -2  12       14.37       16.03      1.62 o 
  -3  -1  12       10.01       11.72      1.81 o 
  -2  -1  12        6.40        7.68      1.01 o 
  -1  -1  12        9.55        9.39      0.94 o 
   0  -1  12        2.69        3.35      0.51 o 
   1  -1  12        1.75        1.90      0.45 o 
   2  -1  12       16.86       16.36      2.09 o 
   3  -1  12       87.48       83.91      2.62 o 
   4  -1  12       40.78       40.00      1.61 o 
   5  -1  12        1.11        0.68      0.48 o 
   6  -1  12        0.01       -0.32      0.57 o 
   7  -1  12        4.56        5.45      1.05 o 
   8  -1  12        6.49        5.64      1.14 o 
  -3   0  12       29.32       34.67      2.00 o 
  -2   0  12        3.25        1.70      0.67 o 
  -1   0  12       16.24       19.51      2.15 o 
   0   0  12        2.51        2.41      1.08 o 
   1   0  12        0.37        0.20      0.92 o 
   2   0  12        7.96        9.02      0.93 o 
   3   0  12        0.59        0.84      0.53 o 
   4   0  12        7.42        6.14      0.59 o 
   5   0  12        0.28        0.33      0.73 o 
   6   0  12        0.24       -0.04      0.45 o 
   7   0  12        1.91        2.14      0.60 o 
   8   0  12        1.83        2.75      0.86 o 
  -3   1  12       14.77       18.57      1.52 o 
  -2   1  12        3.18        4.15      0.85 o 
  -1   1  12        4.39        4.38      0.94 o 
   0   1  12        0.02       -0.51      0.51 o 
   1   1  12        6.61        6.44      0.82 o 
   2   1  12        7.27        7.32      0.85 o 
   3   1  12        2.00        3.53      0.57 o 
   4   1  12        1.38        1.46      0.36 o 
   5   1  12       21.79       22.95      0.84 o 
   6   1  12       10.71       10.64      0.89 o 
   7   1  12        0.40        0.63      0.51 o 
   8   1  12        1.80        2.63      1.09 o 
   9   1  12        0.90        1.76      1.01 o 
  -2   2  12        0.06        0.29      0.52 o 
  -1   2  12        0.03        0.16      0.42 o 
   0   2  12        0.01       -0.04      0.39 o 
   1   2  12        6.12        5.77      0.53 o 
   2   2  12        3.72        3.50      0.46 o 
   3   2  12       40.51       42.81      1.18 o 
   4   2  12        4.04        3.09      0.37 o 
   5   2  12       11.66       11.98      0.59 o 
   6   2  12       11.25       12.20      0.66 o 
   7   2  12       12.72       12.19      0.67 o 
   8   2  12        1.57        1.10      0.50 o 
   9   2  12        0.47        0.94      0.44 o 
  -2   3  12        0.00        0.17      0.50 o 
  -1   3  12        8.98       10.20      0.74 o 
   0   3  12        0.87        0.53      0.42 o 
   1   3  12        5.24        5.51      0.47 o 
   2   3  12        0.23       -0.26      0.29 o 
   3   3  12       18.00       19.66      0.81 o 
   4   3  12       28.59       29.52      0.90 o 
   5   3  12       13.75       15.90      1.02 o 
   6   3  12        2.92        2.44      0.38 o 
   7   3  12        7.37        6.73      0.56 o 
   8   3  12        0.15       -0.38      0.38 o 
   9   3  12        3.92        3.79      0.59 o 
  -1   4  12       12.79       13.89      0.89 o 
   0   4  12        0.76        0.30      0.33 o 
   1   4  12        0.05        0.35      0.33 o 
   2   4  12        1.05        0.47      0.31 o 
   3   4  12        0.16       -0.02      0.22 o 
   4   4  12       48.95       50.88      1.01 o 
   5   4  12       36.91       40.94      0.87 o 
   6   4  12        1.20        0.20      0.26 o 
   7   4  12        0.43        0.44      0.26 o 
   8   4  12        0.40       -0.07      0.25 o 
   9   4  12        0.90        0.40      0.25 o 
   0   5  12        0.61        0.91      0.36 o 
   1   5  12       15.04       16.70      0.72 o 
   2   5  12        0.11       -0.03      0.21 o 
   3   5  12        0.03       -0.20      0.20 o 
   4   5  12       16.64       15.76      0.52 o 
   5   5  12        1.61        1.12      0.39 o 
   6   5  12        0.11        0.10      0.40 o 
   7   5  12        0.29        0.16      0.57 o 
   8   5  12        1.23        1.19      0.37 o 
   1   6  12        0.25       -0.05      0.42 o 
   2   6  12        1.47        2.04      0.41 o 
   3   6  12        0.01       -0.16      0.52 o 
   4   6  12        1.35        1.84      0.86 o 
   5   6  12        4.12        2.69      0.92 o 
   6   6  12        0.50        0.70      0.79 o 
   7   6  12        0.00        1.90      0.92 o 
   2   7  12        0.08        2.85      1.08 o 
   3   7  12        2.90        2.99      0.74 o 
   4   7  12        2.95        3.29      1.08 o 
   5   7  12        0.29        0.79      0.82 o 
   0  -6  13        4.32        6.40      1.55 o 
   1  -6  13        8.50        9.98      1.74 o 
   2  -6  13        1.08        0.35      1.05 o 
  -1  -5  13        4.31        4.17      0.90 o 
   0  -5  13       10.54       12.02      1.23 o 
   1  -5  13        4.78        7.03      1.90 o 
   2  -5  13        2.00        2.14      0.72 o 
   3  -5  13        8.42        8.08      0.80 o 
   4  -5  13        0.10       -0.42      0.43 o 
  -2  -4  13       12.91       13.86      2.79 o 
  -1  -4  13       19.11       19.54      1.58 o 
   0  -4  13        0.13       -0.54      0.54 o 
   1  -4  13        0.20        0.75      0.98 o 
   2  -4  13        3.18        4.13      0.84 o 
   3  -4  13       19.26       22.50      1.93 o 
   4  -4  13        1.15        0.65      0.47 o 
   5  -4  13        1.04        0.32      0.70 o 
  -2  -3  13        5.62        5.88      0.73 o 
  -1  -3  13        3.97        4.98      0.92 o 
   0  -3  13        8.91        7.86      0.69 o 
   1  -3  13        0.05       -0.34      0.34 o 
   2  -3  13        6.10        6.57      0.96 o 
   3  -3  13        2.42        2.64      1.65 o 
   4  -3  13        2.30        3.12      0.67 o 
   5  -3  13        0.26       -0.01      0.74 o 
   6  -3  13        0.09       -0.57      0.63 o 
  -2  -2  13        1.45        0.97      0.95 o 
  -1  -2  13        1.46        0.30      0.48 o 
   0  -2  13        0.09        0.39      0.59 o 
   1  -2  13        1.95        2.79      0.83 o 
   2  -2  13        1.22        2.29      0.50 o 
   3  -2  13        0.12        0.13      0.46 o 
   4  -2  13        0.42       -0.08      0.47 o 
   5  -2  13        0.23       -0.04      0.68 o 
   6  -2  13        2.65        2.09      0.82 o 
   7  -2  13        0.00       -0.06      0.67 o 
  -2  -1  13        0.01        0.95      1.08 o 
  -1  -1  13        0.17       -0.22      0.79 o 
   0  -1  13        5.47        4.75      1.30 o 
   1  -1  13       23.83       27.24      2.25 o 
   2  -1  13        0.15        0.13      0.86 o 
   3  -1  13        0.00       -0.76      0.76 o 
   4  -1  13        0.39        0.98      0.54 o 
   5  -1  13        1.27        0.81      0.51 o 
   6  -1  13        0.69        1.62      0.76 o 
   7  -1  13        0.72        1.30      0.79 o 
  -2   0  13        0.36        1.49      1.14 o 
  -1   0  13        0.96        1.01      1.01 o 
   0   0  13        6.47        5.54      1.36 o 
   1   0  13       19.06       19.23      2.09 o 
   2   0  13        5.21        5.29      1.27 o 
   3   0  13        0.00       -0.49      0.49 o 
   4   0  13        2.57        2.60      0.70 o 
   5   0  13       50.61       55.96      1.99 o 
   6   0  13        5.90        3.54      0.70 o 
   7   0  13        4.48        5.24      0.79 o 
   8   0  13        4.37        4.04      0.80 o 
  -2   1  13        0.04        0.61      1.74 o 
  -1   1  13       12.31       16.47      2.12 o 
   0   1  13        0.04       -0.09      0.57 o 
   1   1  13        4.70        6.13      0.87 o 
   2   1  13        1.37        1.63      0.63 o 
   3   1  13        0.05        0.14      0.74 o 
   4   1  13        4.43        4.23      0.56 o 
   5   1  13       36.83       40.24      1.68 o 
   6   1  13       22.28       24.35      1.18 o 
   7   1  13        0.10        0.60      0.54 o 
   8   1  13        0.27        0.13      0.56 o 
  -1   2  13       16.61       16.98      1.13 o 
   0   2  13        3.40        3.48      0.62 o 
   1   2  13        0.06        0.55      0.59 o 
   2   2  13        2.18        1.66      0.60 o 
   3   2  13        4.13        5.36      0.60 o 
   4   2  13       17.57       21.47      0.77 o 
   5   2  13        0.31        0.23      0.34 o 
   6   2  13        3.66        3.14      0.60 o 
   7   2  13        2.92        3.08      0.50 o 
   8   2  13        0.44        0.15      0.42 o 
  -1   3  13        7.75        8.79      0.86 o 
   0   3  13        0.50        0.59      0.41 o 
   1   3  13        1.41        1.42      0.41 o 
   2   3  13        0.85        0.50      0.35 o 
   3   3  13        0.01        0.27      0.31 o 
   4   3  13       34.13       35.44      1.18 o 
   5   3  13        1.08        1.41      0.37 o 
   6   3  13        0.11       -0.30      0.30 o 
   7   3  13        0.06       -0.07      0.32 o 
   8   3  13        0.04        0.33      0.47 o 
   0   4  13        0.82        0.72      0.49 o 
   1   4  13        0.48        1.17      0.41 o 
   2   4  13        0.00       -0.34      0.35 o 
   3   4  13        0.01        0.36      0.29 o 
   4   4  13        2.56        2.49      0.38 o 
   5   4  13        5.87        6.53      0.47 o 
   6   4  13        1.15        1.40      0.41 o 
   7   4  13        0.01       -0.17      0.26 o 
   8   4  13        0.50        0.35      0.28 o 
   1   5  13        2.00        1.42      0.37 o 
   2   5  13        0.00       -0.14      0.23 o 
   3   5  13        2.95        2.45      0.32 o 
   4   5  13        0.47        0.45      0.23 o 
   5   5  13        0.00        0.32      0.20 o 
   6   5  13        5.53        5.58      0.65 o 
   7   5  13        5.65        7.18      0.68 o 
   2   6  13        1.47        2.00      0.48 o 
   3   6  13        2.58        2.98      0.43 o 
   4   6  13        1.80        0.25      0.86 o 
   5   6  13        0.68       -0.76      0.79 o 
   6   6  13        5.63        4.25      1.11 o 
   0  -4  14        1.57        4.31      0.94 o 
   1  -4  14        7.25        8.52      1.16 o 
   2  -4  14       11.69       13.03      2.17 o 
   3  -4  14        2.93        2.06      1.24 o 
   4  -4  14        4.00        2.30      0.70 o 
  -1  -3  14        0.04       -0.36      0.55 o 
   0  -3  14        5.06        4.99      0.74 o 
   1  -3  14        4.91        6.46      1.55 o 
   2  -3  14        1.03        1.20      1.11 o 
   3  -3  14        0.35       -0.54      0.92 o 
   4  -3  14        1.38        1.83      0.63 o 
   5  -3  14        0.01       -0.32      0.53 o 
  -1  -2  14        0.68        0.73      0.58 o 
   0  -2  14        4.53        4.22      0.76 o 
   1  -2  14        0.87        0.77      0.54 o 
   2  -2  14        0.09        0.56      0.67 o 
   3  -2  14        0.96       -0.57      0.86 o 
   4  -2  14        0.04       -0.40      0.57 o 
   5  -2  14        1.35        1.72      0.64 o 
   6  -2  14        0.24        1.08      0.70 o 
  -1  -1  14        1.19       -0.29      0.92 o 
   0  -1  14        3.75        3.99      1.33 o 
   1  -1  14        2.14        3.17      1.24 o 
   2  -1  14        2.64        3.10      1.20 o 
   3  -1  14        0.82        2.79      1.14 o 
   4  -1  14        0.81        1.69      0.58 o 
   5  -1  14        8.93        7.56      1.03 o 
   6  -1  14        1.20        2.25      0.82 o 
  -1   0  14        5.63        8.27      1.62 o 
   0   0  14        2.11        2.12      1.17 o 
   1   0  14        2.18        1.58      1.11 o 
   2   0  14        5.35        4.75      1.30 o 
   3   0  14        2.46        3.01      1.17 o 
   4   0  14        2.48        1.84      0.61 o 
   5   0  14       10.10        8.85      0.94 o 
   6   0  14        4.83        4.81      0.68 o 
   7   0  14        0.09       -0.49      0.54 o 
   0   1  14        1.20        1.90      1.14 o 
   1   1  14        6.05        7.59      1.55 o 
   2   1  14        0.50        1.55      0.69 o 
   3   1  14        1.68        1.80      0.67 o 
   4   1  14        3.67        3.43      0.61 o 
   5   1  14        0.01        0.24      0.43 o 
   6   1  14        0.34        0.60      0.47 o 
   7   1  14        3.67        4.07      0.73 o 
   0   2  14        1.04        2.15      0.78 o 
   1   2  14        0.19       -0.47      0.74 o 
   2   2  14        0.71       -0.03      0.58 o 
   3   2  14        0.75        0.65      0.67 o 
   4   2  14        0.03        0.07      0.39 o 
   5   2  14        0.70        1.26      0.43 o 
   6   2  14        0.38        0.54      0.58 o 
   7   2  14       16.24       21.38      1.03 o 
   1   3  14        2.96        3.34      0.68 o 
   2   3  14        0.41        0.42      0.50 o 
   3   3  14        1.73        1.23      0.42 o 
   4   3  14        0.63        0.50      0.38 o 
   5   3  14        5.78        6.51      0.65 o 
   6   3  14        2.75        2.99      0.48 o 
   7   3  14        2.34        2.83      0.68 o 
   2   4  14        0.12        0.09      0.45 o 
   3   4  14        0.29        0.42      0.43 o 
   4   4  14        0.15        0.37      0.38 o 
   5   4  14        1.35        1.33      0.41 o 
   6   4  14       14.96       15.98      1.12 o 
   7   4  14        3.36        3.37      0.40 o 
   3   5  14        1.28        1.66      0.60 o 
   4   5  14        0.08        0.20      0.24 o 
   5   5  14        0.01       -0.09      0.26 o 
   6   5  14       14.38       15.95      1.01 o 
   1  -2  15        1.54        1.81      0.76 o 
   2  -2  15        2.84        5.29      1.52 o 
   3  -2  15        1.29        1.14      1.01 o 
   4  -2  15        0.03       -0.50      0.50 o 
   1  -1  15        1.30        2.47      1.30 o 
   2  -1  15        0.40        0.89      1.08 o 
   3  -1  15        1.03        1.96      1.11 o 
   4  -1  15        1.86        2.66      0.70 o 
   5  -1  15        0.14        0.13      0.55 o 
   1   0  15        0.38        0.16      1.01 o 
   2   0  15        0.92        1.43      1.17 o 
   3   0  15       10.28       15.49      2.03 o 
   4   0  15        0.05       -0.04      0.53 o 
   5   0  15        0.00        0.07      0.65 o 
   2   1  15        3.38        3.52      0.86 o 
   3   1  15       11.20       14.73      1.30 o 
   4   1  15        1.50        1.93      0.53 o 
   5   1  15        0.01       -0.17      0.51 o 
   6   1  15        1.36        1.50      1.20 o 
   2   2  15        0.04        0.58      0.66 o 
   3   2  15        2.63        3.52      1.05 o 
   4   2  15        0.02       -0.15      0.74 o 
   5   2  15        0.37        0.44      0.55 o 
   3   3  15        0.79        1.31      0.54 o 
   4   3  15        0.66        1.29      0.44 o 
   5   3  15        1.57        1.29      0.44 o 
                                                 
